# Supplementary material for: Effect of Dead-Cell Limosilactobacillus ingluviei on Hematological Parameters and Jejunal Transcriptome Profile in Calves During the Weaning Period
Source: Animals (Basel). 2025 Jun 28;15(13):1905. doi: 10.3390/ani15131905 (PMC12249185; doi:10.3390/ani15131905)
Supplement: Supplementary file 1 [file animals-15-01905-s001.zip]

Archive with 3 entries (3 files):
- Table S1. List of primer sequences used for quantitative polymerase chain reaction (qPCR).pdf
- Table S2. Differentially expressed genes (DEGs) in the jejunal tissue of calves.xlsx
- Table S3. Gene Ontology (GO) terms for the differentially expressed genes (DEGs) in the jejunal tissue of calves.xlsx
