# Supplementary material for: Effect of Dead-Cell Limosilactobacillus ingluviei on Hematological Parameters and Jejunal Transcriptome Profile in Calves During the Weaning Period
Source: Animals (Basel). 2025 Jun 28;15(13):1905. doi: 10.3390/ani15131905 (PMC12249185; doi:10.3390/ani15131905)
Supplement: Supplementary file 1 [file animals-15-01905-s001.zip › Table S2. Differentially expressed genes (DEGs) in the jejunal tissue of calves.xlsx]

## Sheet: Sheet1
Gene ID	Gene Symbol	Type	log2 (Jejunum_Trt / Jejunum_CN)	Qvalue (Jejunum_Trt / Jejunum_CN)	Transcripts ID	Transcripts number
510745	'ABCG1'	mRNA	-1.984	0.044257	URS0000B2F61E+++NM_001205528+++XM_005201999+++XM_015473650	4
616010	'ANTXR1'	mRNA	-1.10847	0.0448574	NM_001206228	1
539937	'ARL14'	mRNA	3.86604	5.44471e-08	XM_015472845	1
508108	'B4GALNT2'	mRNA	9.78739	0.00155269	URS0000E054F3+++XM_010816190+++XM_010816191+++XM_015458791	4
786760	'BTN3A3'	mRNA	2.27467	0.0212842	XM_015459975	1
100300424	'CAPNS2'	mRNA	-2.70529	0.0474168	XM_002694786	1
404118	'CEACAM1'	mRNA	1.88175	0.000222903	XR_003030150+++XR_003030151+++XR_003030152+++XR_003030153+++XR_003030154+++XR_003030155+++XR_003030156+++XR_003030157+++XR_003030158+++NM_205788+++XM_024977969+++XM_024977970+++XM_024977971+++XM_024977972+++XM_024977973	15
506758	'CHST3'	mRNA	-1.55466	0.0156772	NM_001205595+++XM_005226344+++XM_010820549+++XM_010820551+++XM_010820555+++XM_010820558+++XM_024986602+++XM_024986603+++XM_024986604+++XM_024986605+++XM_024986606+++XM_024986607+++XM_024986608+++XM_024986609+++XM_024986610+++XM_024986611+++XM_024986612+++XM_024986613+++XM_024986614+++XM_024986615	20
414921	'CLDN4'	mRNA	1.99621	0.0375749	NM_001014391	1
613849	'COL13A1'	mRNA	-1.28769	0.0484513	URS0000DF9450+++NM_001105433	2
407126	'CR2'	mRNA	-6.75498	0.0417693	URS0000B22D9B+++URS0000B26286+++NM_001198991+++XM_024976066+++XM_024976067+++XM_024976068+++XM_024976069	7
515576	'DCHS1'	mRNA	-1.10578	0.00466719	XM_002693149	1
327700	'FABP1'	mRNA	7.76923	0.00397184	NM_175817	1
282605	'FAM13A'	mRNA	2.04242	0.0192336	URS0000B2C0F0+++NM_174692+++XM_005207747+++XM_005207748+++XM_005207750+++XM_005207751+++XM_005207752+++XM_010806005+++XM_010806006+++XM_010806007+++XM_015471548+++XM_024993028+++XM_024993029+++XM_024993030	14
538670	'FAM151A'	mRNA	2.75987	0.0482718	XM_010803552	1
523874	'FAM184B'	mRNA	1.37014	0.00450415	URS0000B2B211+++URS0000B2B838+++URS0000B2EE3E+++URS0000B2FBE8+++XM_002688146+++XM_005207820+++XM_010806046+++XM_024993525	8
521099	'FAM20A'	mRNA	-3.78351	0.0392629	XM_002707768+++XM_024981115+++XM_024981116+++XM_024981117	4
617315	'FAM217A'	mRNA	2.01958	0.0244816	XM_015460017	1
534753	'FCRL4'	mRNA	-8.67011	0.0182608	URS0000B237BF+++XM_002685957+++XM_015461839	3
782871	'FCRLA'	mRNA	-7.81391	0.0244816	XM_005203558+++XM_005203560+++XM_005203562+++XM_015461631	4
505865	'FOLH1B'	mRNA	2.86268	0.0254168	NM_001101858+++XM_024987022	2
445419	'FZD3'	mRNA	1.17477	0.0448574	URS0000B22176+++URS0000B24AEF+++URS0000B27B67+++URS0000B29835+++URS0000B2C6E1+++URS0000B2CE12+++NM_001192964+++XM_024995500+++XM_024995501	9
414732	'GATM'	mRNA	2.38434	0.00496734	NM_001045878+++XM_024997310	2
539625	'GBA3'	mRNA	5.82277	0.00155269	NM_001191277	1
100300004	'GLTPD2'	mRNA	2.04708	0.00155269	XM_015458655	1
531420	'GP2'	mRNA	-7.6012	0.0484513	NM_001075950+++XM_005224746+++XM_005224747+++XM_024984965+++XM_024984966	5
777644	'GSTA1'	mRNA	3.97756	0.000548756	NM_001078149+++XM_024983759+++XM_024983760+++XM_024983761	4
517724	'GSTT1'	mRNA	-1.34631	0.0254168	NM_001046232+++XM_010814236+++XM_010814237+++XM_024977255+++XM_024977256	5
512439	'HBA'	mRNA	-5.73929	0.029729	NM_001077422	1
408008	'KCNN1'	mRNA	-5.91219	0.0329529	XR_003035431+++XR_003035432+++XM_005208551+++XM_015471916+++XM_024994784+++XM_024994785	6
100124502	'KCTD7'	mRNA	-1.01396	0.0417693	NM_001102545	1
281275	'LDHB'	mRNA	-1.28722	0.0156772	NM_001316338+++NM_174100	2
100296105	'LOC100296105'	mRNA	-4.15737	0.0367908	XM_002689303	1
100850276	'LOC100850276'	mRNA	-2.25046	0.0448574	XM_005211029+++XM_010808670	2
107131749	'LOC107131749'	mRNA	1.39828	0.00500638	XR_003032183+++XR_003032184+++XM_024983924+++XM_024983925+++XM_024983926+++XM_024983927+++XM_024983928+++XM_024983929	8
107131854	'LOC107131854'	mRNA	-6.583	0.0460084	XM_024985262	1
112443216	'LOC112443216'	mRNA	-3.50755	0.0448574	URS0000B2B2E1+++XM_024982257	2
112444345	'LOC112444345'	mRNA	-22.6113	1.06792e-07	XR_003032677+++XR_003032678+++XR_003032679+++XR_003032680+++XM_024985417+++XM_024985418	6
112445446	'LOC112445446'	mRNA	-5.55546	0.00502635	XM_024988949+++XM_024988950	2
112446673	'LOC112446673'	mRNA	-21.206	1.3727e-06	XM_024992429	1
616948	'LOC616948'	mRNA	1.66212	0.00321285	URS0000B30DEC+++NM_001034798+++XM_024975543	3
782922	'LOC782922'	mRNA	-4.38798	0.00587822	NM_001166224+++XM_025000874	2
786706	'LOC786706'	mRNA	4.16966	0.0360899	XM_024983935	1
539634	'LZTS1'	mRNA	-2.85439	0.0271211	NM_001192287+++XM_024995895+++XM_024995896	3
528249	'MCMDC2'	mRNA	1.93182	0.048832	XM_025001829	1
286766	'MFAP4'	mRNA	-1.59107	0.0417693	NM_001080217	1
407225	'MOGAT1'	mRNA	2.0725	0.0348968	NM_001001153+++XM_024999420	2
514667	'MST1'	mRNA	2.24358	0.0408486	XR_003031746+++NM_001075677+++XM_005222803+++XM_005222804	4
505876	'NEK3'	mRNA	1.25993	0.0244567	NM_001083643+++XM_010810672+++XM_015473756	3
536348	'NFIX'	mRNA	-1.02486	0.0367908	XM_002688747+++XM_005208640+++XM_010806710+++XM_010806711+++XM_010806712+++XM_010806713+++XM_024994872+++XM_024994873	8
525682	'NOTUM'	mRNA	2.38232	5.44471e-08	XM_024980983	1
782542	'ONECUT2'	mRNA	3.64874	0.0182608	URS0000B221C6+++URS0000B2239E+++URS0000B29D3E+++URS0000B2BFA5+++XR_003032384+++XM_024984466	6
101908107	'P2RY8'	mRNA	-4.66932	0.029679	XR_003034120+++XM_024990302+++XM_024990304+++XM_024990305+++XM_024990306+++XM_024990307+++XM_024990308+++XM_024990309+++XM_024990310+++XM_024990311+++XM_024990312+++XM_024990313+++XM_024990314+++XM_024990315	14
538371	'PAX5'	mRNA	-9.20895	0.00698116	URS0000B25172+++URS0000B29FF9+++URS0000B2F993+++XM_005210162+++XM_024996208+++XM_024996209+++XM_024996210+++XM_024996211+++XM_024996212+++XM_024996213+++XM_024996215+++XM_024996216+++XM_024996217	13
540196	PAX9'	mRNA	-23.4653	5.44471e-08	XR_003031387+++NM_001192369+++XM_010817162+++XM_015459285+++XM_024981906	5
508744	'PCSK4'	mRNA	1.23643	0.0219731	XR_003035601+++XR_003035602+++XM_024995126+++XM_024995127+++XM_024995128+++XM_024995129+++XM_024995130+++XM_024995131+++XM_024995132+++XM_024995133+++XM_024995134+++XM_024995135+++XM_024995136+++XM_024995137+++XM_024995138+++XM_024995139+++XM_024995140+++XM_024995141+++XM_024995142+++XM_024995143+++XM_024995144	21
617454	'PKNOX2'	mRNA	-1.6519	0.00500638	URS0000B2913B+++URS0000B2C2D7+++URS0000B2D558+++URS0000E05459+++URS0000E0549E+++NM_001144108+++XM_005226806+++XM_005226807+++XM_005226808	9
523223	'PSTPIP2'	mRNA	1.58705	0.0196672	URS0000B28663+++NM_001101112+++XM_005224178	3
286858	'PTGDS'	mRNA	-1.22285	0.000548756	XR_003037040+++NM_174791+++XM_024998348+++XM_024998349	4
510699	'RND2'	mRNA	1.75885	0.029679	NM_001192266+++XM_005220712	2
616080	'RNFT1'	mRNA	1.07022	0.0460084	NM_001076407+++XM_005219927	2
100336768	'ROS1'	mRNA	2.14037	0.0484513	URS0000B23C8E+++XM_024996960	2
541156	'SCARA3'	mRNA	-1.68714	0.0254883	XM_002689483+++XM_024996054	2
504258	'SIGLEC10'	mRNA	-6.88288	0.0219731	NM_001206277+++XM_005219533+++XM_010815283+++XM_010815284+++XM_010815285+++XM_024978004+++XM_024978005	7
493988	'SLC14A1'	mRNA	-4.87592	0.00466719	NM_001008666+++XM_005224112+++XM_005224113+++XM_005224114+++XM_005224116+++XM_010818814+++XM_024984184+++XM_024984185	8
511097	'SLC46A1'	mRNA	2.06962	7.12614e-05	NM_001079585	1
616320	'SLC9B2'	mRNA	-4.18302	0.0417693	URS0000B2C5F8+++NM_001193108+++XM_024993418+++XM_024993419+++XM_024993420+++XM_024993421+++XM_024993422	7
522423	'SNAP23'	mRNA	1.15179	0.029729	NM_001075831+++XM_005211573+++XM_024997563	3
515911	'STRA6'	mRNA	-4.41789	0.0367908	NM_001075730+++XM_005221952+++XM_005221953+++XM_005221954+++XM_005221955+++XM_010817069+++XM_010817071+++XM_010817072+++XM_010817073+++XM_010817074+++XM_024981765+++XM_024981766+++XM_024981767+++XM_024981768+++XM_024981769+++XM_024981770	16
507579	'TDP2'	mRNA	2.00325	0.0383629	NM_001105341+++XM_024983478	2
511869	'TM4SF5'	mRNA	3.29323	0.00712026	NM_001046102	1
513137	'TMEM72'	mRNA	2.03218	0.0375749	XM_003588002	1
515682	'TP53I11'	mRNA	-1.13526	0.022893	NM_001075725	1
506550	'TSPAN1'	mRNA	-4.05083	0.0115579	NM_001034270	1
541028	'UCK2'	mRNA	-1.30191	0.0271211	NM_001192812	1
528338	'ZFPM1'	mRNA	1.67152	0.044257	XM_024978915+++XM_024978916	2
