# Supplementary material for: Effect of Dead-Cell Limosilactobacillus ingluviei on Hematological Parameters and Jejunal Transcriptome Profile in Calves During the Weaning Period
Source: Animals (Basel). 2025 Jun 28;15(13):1905. doi: 10.3390/ani15131905 (PMC12249185; doi:10.3390/ani15131905)
Supplement: Supplementary file 1 [file animals-15-01905-s001.zip › Table S3. Gene Ontology (GO) terms for the differentially expressed genes (DEGs) in the jejunal tissue of calves.xlsx]

## Sheet: Sheet1
Biological Process
GO_P Term ID	GO_P Term Desc	GO_P Term Level1	GO_P Term Level2	Term Candidate Gene Num	Total Candidate Gene Num	Term Gene Num	Total Gene Num	Rich Ratio	P value	Q value	Gene ids	Gene Symbols
GO:0003192	mitral valve formation	biological_process	developmental process	2	62	3	16054	0.666667	4.39157e-05	0.0154636	515576528338	DCHS1,ZFPM1
GO:1905050	positive regulation of metallopeptidase activity	biological_process	biological regulation	2	62	4	16054	0.5	8.76126e-05	0.0154636	414921616010	CLDN4,ANTXR1
GO:0006693	prostaglandin metabolic process	biological_process	cellular process	3	62	37	16054	0.0810811	0.000388108	0.0357238	2.86859e+17	PTGDS,GSTA1,LOC782922
GO:0022414	reproductive process	biological_process	reproduction	2	62	8	16054	0.25	0.000404802	0.0357238	508744616010	PCSK4,ANTXR1
GO:0036342	post-anal tail morphogenesis	biological_process	developmental process	2	62	16	16054	0.125	0.00170067	0.0681637	445419515576	FZD3,DCHS1
GO:0001516	prostaglandin biosynthetic process	biological_process	cellular process	2	62	18	16054	0.111111	0.0021576	0.0681637	286858782922	PTGDS,LOC782922
GO:0098869	cellular oxidant detoxification	biological_process	cellular process	3	62	70	16054	0.0428571	0.00249774	0.0681637	3.27701e+17	FABP1,HBA,GSTA1
GO:0002066	columnar/cuboidal epithelial cell development	biological_process	developmental process	1	62	1	16054	1	0.00386197	0.0681637	100336768	ROS1
GO:0002553	histamine secretion by mast cell	biological_process	biological regulation	1	62	1	16054	1	0.00386197	0.0681637	522423	SNAP23
GO:0006600	creatine metabolic process	biological_process	cellular process	1	62	1	16054	1	0.00386197	0.0681637	414732	GATM
GO:0010712	regulation of collagen metabolic process	biological_process	biological regulation	1	62	1	16054	1	0.00386197	0.0681637	286766	MFAP4
GO:0036514	dopaminergic neuron axon guidance	biological_process	cellular component organization or biogenesis	1	62	1	16054	1	0.00386197	0.0681637	445419	FZD3
GO:0036515	serotonergic neuron axon guidance	biological_process	cellular component organization or biogenesis	1	62	1	16054	1	0.00386197	0.0681637	445419	FZD3
GO:0043585	nose morphogenesis	biological_process	developmental process	1	62	1	16054	1	0.00386197	0.0681637	515911	STRA6
GO:0048520	positive regulation of behavior	biological_process	behavior	1	62	1	16054	1	0.00386197	0.0681637	515911	STRA6
GO:0060319	primitive erythrocyte differentiation	biological_process	biological regulation	1	62	1	16054	1	0.00386197	0.0681637	528338	ZFPM1
GO:0060377	negative regulation of mast cell differentiation	biological_process	biological regulation	1	62	1	16054	1	0.00386197	0.0681637	528338	ZFPM1
GO:0061143	alveolar primary septum development	biological_process	developmental process	1	62	1	16054	1	0.00386197	0.0681637	515911	STRA6
GO:1901202	negative regulation of extracellular matrix assembly	biological_process	biological regulation	1	62	1	16054	1	0.00386197	0.0681637	616010	ANTXR1
GO:1990697	protein depalmitoleylation	biological_process	cellular process	1	62	1	16054	1	0.00386197	0.0681637	525682	NOTUM
GO:0060325	face morphogenesis	biological_process	developmental process	2	62	26	16054	0.0769231	0.00449304	0.0727554	515911540196	STRA6,PAX9
GO:0003195	tricuspid valve formation	biological_process	developmental process	1	62	2	16054	0.5	0.00770926	0.0727554	528338	ZFPM1
GO:0006601	creatine biosynthetic process	biological_process	cellular process	1	62	2	16054	0.5	0.00770926	0.0727554	414732	GATM
GO:0010966	regulation of phosphate transport	biological_process	biological regulation	1	62	2	16054	0.5	0.00770926	0.0727554	100336768	ROS1
GO:0014889	muscle atrophy	biological_process	multicellular organismal process	1	62	2	16054	0.5	0.00770926	0.0727554	414732	GATM
GO:0045187	regulation of circadian sleep/wake cycle, sleep	biological_process	behavior	1	62	2	16054	0.5	0.00770926	0.0727554	286858	PTGDS
GO:0045976	negative regulation of mitotic cell cycle, embryonic	biological_process	biological regulation	1	62	2	16054	0.5	0.00770926	0.0727554	445419	FZD3
GO:0051958	methotrexate transport	biological_process	localization	1	62	2	16054	0.5	0.00770926	0.0727554	511097	SLC46A1
GO:0060318	definitive erythrocyte differentiation	biological_process	biological regulation	1	62	2	16054	0.5	0.00770926	0.0727554	528338	ZFPM1
GO:0060900	embryonic camera-type eye formation	biological_process	developmental process	1	62	2	16054	0.5	0.00770926	0.0727554	515911	STRA6
GO:0071939	vitamin A import	biological_process	localization	1	62	2	16054	0.5	0.00770926	0.0727554	515911	STRA6
GO:0106015	negative regulation of inflammatory response to wounding	biological_process	regulation of biological process	1	62	2	16054	0.5	0.00770926	0.0727554	504258	SIGLEC10
GO:1901998	toxin transport	biological_process	localization	2	62	38	16054	0.0526316	0.00943435	0.0727554	510745616010	ABCG1,ANTXR1
GO:0008150	biological_process	biological_process	biological_process	2	62	40	16054	0.05	0.0104161	0.0727554	282605515682	FAM13A,TP53I11
GO:0120009	intermembrane lipid transfer	biological_process	cellular component organization or biogenesis	2	62	42	16054	0.047619	0.0114412	0.0727554	100300004510745	GLTPD2,ABCG1
GO:0003273	cell migration involved in endocardial cushion formation	biological_process	cellular process	1	62	3	16054	0.333333	0.0115419	0.0727554	515576	DCHS1
GO:0010724	regulation of definitive erythrocyte differentiation	biological_process	biological regulation	1	62	3	16054	0.333333	0.0115419	0.0727554	528338	ZFPM1
GO:0010758	regulation of macrophage chemotaxis	biological_process	biological regulation	1	62	3	16054	0.333333	0.0115419	0.0727554	514667	MST1
GO:0015840	urea transport	biological_process	localization	1	62	3	16054	0.333333	0.0115419	0.0727554	493988	SLC14A1
GO:0019276	UDP-N-acetylgalactosamine metabolic process	biological_process	cellular process	1	62	3	16054	0.333333	0.0115419	0.0727554	508108	B4GALNT2
GO:0032411	positive regulation of transporter activity	biological_process	biological regulation	1	62	3	16054	0.333333	0.0115419	0.0727554	100124502	KCTD7
GO:0032642	regulation of chemokine production	biological_process	multicellular organismal process	1	62	3	16054	0.333333	0.0115419	0.0727554	528338	ZFPM1
GO:0034436	glycoprotein transport	biological_process	localization	1	62	3	16054	0.333333	0.0115419	0.0727554	510745	ABCG1
GO:0034633	retinol transport	biological_process	localization	1	62	3	16054	0.333333	0.0115419	0.0727554	515911	STRA6
GO:0035609	C-terminal protein deglutamylation	biological_process	cellular process	1	62	3	16054	0.333333	0.0115419	0.0727554	505865	FOLH1B
GO:0042297	vocal learning	biological_process	behavior	1	62	3	16054	0.333333	0.0115419	0.0727554	515911	STRA6
GO:0044211	CTP salvage	biological_process	cellular process	1	62	3	16054	0.333333	0.0115419	0.0727554	541028	UCK2
GO:0046477	glycosylceramide catabolic process	biological_process	cellular process	1	62	3	16054	0.333333	0.0115419	0.0727554	539625	GBA3
GO:0060539	diaphragm development	biological_process	developmental process	1	62	3	16054	0.333333	0.0115419	0.0727554	515911	STRA6
GO:0061205	paramesonephric duct development	biological_process	developmental process	1	62	3	16054	0.333333	0.0115419	0.0727554	515911	STRA6
GO:0070293	renal absorption	biological_process	multicellular organismal process	1	62	3	16054	0.333333	0.0115419	0.0727554	414921	CLDN4
GO:0090461	glutamate homeostasis	biological_process	biological regulation	1	62	3	16054	0.333333	0.0115419	0.0727554	100124502	KCTD7
GO:1904938	planar cell polarity pathway involved in axon guidance	biological_process	biological regulation	1	62	3	16054	0.333333	0.0115419	0.0727554	445419	FZD3
GO:2000255	negative regulation of male germ cell proliferation	biological_process	biological regulation	1	62	3	16054	0.333333	0.0115419	0.0727554	286858	PTGDS
GO:2000479	regulation of cAMP-dependent protein kinase activity	biological_process	biological regulation	1	62	3	16054	0.333333	0.0115419	0.0727554	514667	MST1
GO:2001206	positive regulation of osteoclast development	biological_process	cellular process	1	62	3	16054	0.333333	0.0115419	0.0727554	616320	SLC9B2
GO:0006749	glutathione metabolic process	biological_process	cellular process	2	62	46	16054	0.0434783	0.0136182	0.0809267	517724777644	GSTT1,GSTA1
GO:0001568	blood vessel development	biological_process	developmental process	2	62	49	16054	0.0408163	0.0153595	0.0809267	515911616010	STRA6,ANTXR1
GO:0002638	negative regulation of immunoglobulin production	biological_process	biological regulation	1	62	4	16054	0.25	0.01536	0.0809267	504258	SIGLEC10
GO:0006047	UDP-N-acetylglucosamine metabolic process	biological_process	cellular process	1	62	4	16054	0.25	0.01536	0.0809267	508108	B4GALNT2
GO:0030540	female genitalia development	biological_process	developmental process	1	62	4	16054	0.25	0.01536	0.0809267	515911	STRA6
GO:0042481	regulation of odontogenesis	biological_process	biological regulation	1	62	4	16054	0.25	0.01536	0.0809267	540196	PAX9
GO:0050849	negative regulation of calcium-mediated signaling	biological_process	cellular process	1	62	4	16054	0.25	0.01536	0.0809267	504258	SIGLEC10
GO:0060763	mammary duct terminal end bud growth	biological_process	developmental process	1	62	4	16054	0.25	0.01536	0.0809267	514667	MST1
GO:0072137	condensed mesenchymal cell proliferation	biological_process	cell proliferation	1	62	4	16054	0.25	0.01536	0.0809267	515576	DCHS1
GO:0090043	regulation of tubulin deacetylation	biological_process	biological regulation	1	62	4	16054	0.25	0.01536	0.0809267	505876	NEK3
GO:1904036	negative regulation of epithelial cell apoptotic process	biological_process	biological regulation	1	62	4	16054	0.25	0.01536	0.0809267	514667	MST1
GO:0007166	cell surface receptor signaling pathway	biological_process	biological regulation	3	62	141	16054	0.0212766	0.0172016	0.0835156	4.4542e+17	FZD3,FCRL4,FCRLA
GO:0009653	anatomical structure morphogenesis	biological_process	developmental process	2	62	54	16054	0.037037	0.0184614	0.0835156	515576782542	DCHS1,ONECUT2
GO:0015884	folic acid transport	biological_process	localization	1	62	5	16054	0.2	0.0191636	0.0835156	511097	SLC46A1
GO:0016338	calcium-independent cell-cell adhesion via plasma membrane cell-adhesion molecules	biological_process	biological adhesion	1	62	5	16054	0.2	0.0191636	0.0835156	414921	CLDN4
GO:0030888	regulation of B cell proliferation	biological_process	cell proliferation	1	62	5	16054	0.2	0.0191636	0.0835156	504258	SIGLEC10
GO:0032713	negative regulation of interleukin-4 production	biological_process	negative regulation of biological process	1	62	5	16054	0.2	0.0191636	0.0835156	528338	ZFPM1
GO:0033278	cell proliferation in midbrain	biological_process	cell proliferation	1	62	5	16054	0.2	0.0191636	0.0835156	445419	FZD3
GO:0044206	UMP salvage	biological_process	cellular process	1	62	5	16054	0.2	0.0191636	0.0835156	541028	UCK2
GO:0044691	tooth eruption	biological_process	developmental process	1	62	5	16054	0.2	0.0191636	0.0835156	521099	FAM20A
GO:0051573	negative regulation of histone H3-K9 methylation	biological_process	biological regulation	1	62	5	16054	0.2	0.0191636	0.0835156	538371	PAX5
GO:0060426	lung vasculature development	biological_process	developmental process	1	62	5	16054	0.2	0.0191636	0.0835156	515911	STRA6
GO:0097070	ductus arteriosus closure	biological_process	developmental process	1	62	5	16054	0.2	0.0191636	0.0835156	515911	STRA6
GO:1900118	negative regulation of execution phase of apoptosis	biological_process	biological regulation	1	62	5	16054	0.2	0.0191636	0.0835156	445419	FZD3
GO:1901687	glutathione derivative biosynthetic process	biological_process	cellular process	1	62	5	16054	0.2	0.0191636	0.0835156	777644	GSTA1
GO:0048856	anatomical structure development	biological_process	developmental process	2	62	58	16054	0.0344828	0.0211167	0.0890365	538371540196	PAX5,PAX9
GO:0003183	mitral valve morphogenesis	biological_process	developmental process	1	62	6	16054	0.166667	0.0229528	0.0890365	515576	DCHS1
GO:0044793	negative regulation by host of viral process	biological_process	biological regulation	1	62	6	16054	0.166667	0.0229528	0.0890365	286858	PTGDS
GO:0060323	head morphogenesis	biological_process	developmental process	1	62	6	16054	0.166667	0.0229528	0.0890365	515911	STRA6
GO:0061038	uterus morphogenesis	biological_process	developmental process	1	62	6	16054	0.166667	0.0229528	0.0890365	515911	STRA6
GO:0061156	pulmonary artery morphogenesis	biological_process	developmental process	1	62	6	16054	0.166667	0.0229528	0.0890365	515911	STRA6
GO:0071918	urea transmembrane transport	biological_process	localization	1	62	6	16054	0.166667	0.0229528	0.0890365	493988	SLC14A1
GO:1904294	positive regulation of ERAD pathway	biological_process	biological regulation	1	62	6	16054	0.166667	0.0229528	0.0890365	616080	RNFT1
GO:1904447	folate import across plasma membrane	biological_process	localization	1	62	6	16054	0.166667	0.0229528	0.0890365	511097	SLC46A1
GO:1990266	neutrophil migration	biological_process	cellular process	1	62	6	16054	0.166667	0.0229528	0.0890365	531420	GP2
GO:0001763	morphogenesis of a branching structure	biological_process	developmental process	1	62	7	16054	0.142857	0.0267275	0.0953011	613849	COL13A1
GO:0015886	heme transport	biological_process	localization	1	62	7	16054	0.142857	0.0267275	0.0953011	511097	SLC46A1
GO:0030219	megakaryocyte differentiation	biological_process	cellular process	1	62	7	16054	0.142857	0.0267275	0.0953011	528338	ZFPM1
GO:0043931	ossification involved in bone maturation	biological_process	developmental process	1	62	7	16054	0.142857	0.0267275	0.0953011	515576	DCHS1
GO:0045959	negative regulation of complement activation, classical pathway	biological_process	biological regulation	1	62	7	16054	0.142857	0.0267275	0.0953011	407126	CR2
GO:0046425	regulation of JAK-STAT cascade	biological_process	biological regulation	1	62	7	16054	0.142857	0.0267275	0.0953011	514667	MST1
GO:0071679	commissural neuron axon guidance	biological_process	cellular component organization or biogenesis	1	62	7	16054	0.142857	0.0267275	0.0953011	445419	FZD3
GO:1902389	ceramide 1-phosphate transport	biological_process	localization	1	62	7	16054	0.142857	0.0267275	0.0953011	100300004	GLTPD2
GO:0001867	complement activation, lectin pathway	biological_process	immune system process	1	62	8	16054	0.125	0.0304879	0.098736	286766	MFAP4
GO:0003181	atrioventricular valve morphogenesis	biological_process	multicellular organismal process	1	62	8	16054	0.125	0.0304879	0.098736	528338	ZFPM1
GO:0003184	pulmonary valve morphogenesis	biological_process	developmental process	1	62	8	16054	0.125	0.0304879	0.098736	515911	STRA6
GO:0009650	UV protection	biological_process	response to stimulus	1	62	8	16054	0.125	0.0304879	0.098736	286766	MFAP4
GO:0030903	notochord development	biological_process	developmental process	1	62	8	16054	0.125	0.0304879	0.098736	613849	COL13A1
GO:0033993	response to lipid	biological_process	response to stimulus	1	62	8	16054	0.125	0.0304879	0.098736	510745	ABCG1
GO:0048935	peripheral nervous system neuron development	biological_process	developmental process	1	62	8	16054	0.125	0.0304879	0.098736	782542	ONECUT2
GO:0060081	membrane hyperpolarization	biological_process	biological regulation	1	62	8	16054	0.125	0.0304879	0.098736	100124502	KCTD7
GO:0061549	sympathetic ganglion development	biological_process	developmental process	1	62	8	16054	0.125	0.0304879	0.098736	445419	FZD3
GO:0071493	cellular response to UV-B	biological_process	response to stimulus	1	62	8	16054	0.125	0.0304879	0.098736	286766	MFAP4
GO:0005975	carbohydrate metabolic process	biological_process	metabolic process	3	62	182	16054	0.0164835	0.0332824	0.106806	2.81276e+17	LDHB,CHST3,GBA3
GO:0006651	diacylglycerol biosynthetic process	biological_process	cellular process	1	62	9	16054	0.111111	0.034234	0.106943	407225	MOGAT1
GO:0035627	ceramide transport	biological_process	localization	1	62	9	16054	0.111111	0.034234	0.106943	100300004	GLTPD2
GO:0097435	supramolecular fiber organization	biological_process	cellular component organization or biogenesis	1	62	9	16054	0.111111	0.034234	0.106943	286766	MFAP4
GO:0002064	epithelial cell development	biological_process	developmental process	1	62	10	16054	0.1	0.0379658	0.109852	782542	ONECUT2
GO:0030851	granulocyte differentiation	biological_process	cellular process	1	62	10	16054	0.1	0.0379658	0.109852	528338	ZFPM1
GO:0032367	intracellular cholesterol transport	biological_process	localization	1	62	10	16054	0.1	0.0379658	0.109852	510745	ABCG1
GO:0033601	positive regulation of mammary gland epithelial cell proliferation	biological_process	biological regulation	1	62	10	16054	0.1	0.0379658	0.109852	514667	MST1
GO:0034204	lipid translocation	biological_process	biological regulation	1	62	10	16054	0.1	0.0379658	0.109852	510745	ABCG1
GO:0043303	mast cell degranulation	biological_process	cellular process	1	62	10	16054	0.1	0.0379658	0.109852	286858	PTGDS
GO:0048251	elastic fiber assembly	biological_process	cellular process	1	62	10	16054	0.1	0.0379658	0.109852	286766	MFAP4
GO:0048745	smooth muscle tissue development	biological_process	developmental process	1	62	10	16054	0.1	0.0379658	0.109852	515911	STRA6
GO:0061029	eyelid development in camera-type eye	biological_process	developmental process	1	62	10	16054	0.1	0.0379658	0.109852	515911	STRA6
GO:0006790	sulfur compound metabolic process	biological_process	cellular process	1	62	11	16054	0.0909091	0.0416835	0.110494	506758	CHST3
GO:0007568	aging	biological_process	developmental process	1	62	11	16054	0.0909091	0.0416835	0.110494	538371	PAX5
GO:0016486	peptide hormone processing	biological_process	biological regulation	1	62	11	16054	0.0909091	0.0416835	0.110494	508744	PCSK4
GO:0019432	triglyceride biosynthetic process	biological_process	metabolic process	1	62	11	16054	0.0909091	0.0416835	0.110494	407225	MOGAT1
GO:0021670	lateral ventricle development	biological_process	multicellular organismal process	1	62	11	16054	0.0909091	0.0416835	0.110494	538371	PAX5
GO:0030325	adrenal gland development	biological_process	developmental process	1	62	11	16054	0.0909091	0.0416835	0.110494	515911	STRA6
GO:0048546	digestive tract morphogenesis	biological_process	developmental process	1	62	11	16054	0.0909091	0.0416835	0.110494	515911	STRA6
GO:0055008	cardiac muscle tissue morphogenesis	biological_process	developmental process	1	62	11	16054	0.0909091	0.0416835	0.110494	528338	ZFPM1
GO:0060413	atrial septum morphogenesis	biological_process	developmental process	1	62	11	16054	0.0909091	0.0416835	0.110494	528338	ZFPM1
GO:0070166	enamel mineralization	biological_process	developmental process	1	62	11	16054	0.0909091	0.0416835	0.110494	521099	FAM20A
GO:0072006	nephron development	biological_process	developmental process	1	62	11	16054	0.0909091	0.0416835	0.110494	515576	DCHS1
GO:1902600	proton transmembrane transport	biological_process	localization	2	62	87	16054	0.0229885	0.0445162	0.110494	511097616320	SLC46A1,SLC9B2
GO:0000727	double-strand break repair via break-induced replication	biological_process	cellular process	1	62	12	16054	0.0833333	0.045387	0.110494	528249	MCMDC2
GO:0001952	regulation of cell-matrix adhesion	biological_process	biological adhesion	1	62	12	16054	0.0833333	0.045387	0.110494	782542	ONECUT2
GO:0006071	glycerol metabolic process	biological_process	cellular process	1	62	12	16054	0.0833333	0.045387	0.110494	407225	MOGAT1
GO:0016082	synaptic vesicle priming	biological_process	biological regulation	1	62	12	16054	0.0833333	0.045387	0.110494	522423	SNAP23
GO:0016242	negative regulation of macroautophagy	biological_process	biological regulation	1	62	12	16054	0.0833333	0.045387	0.110494	539634	LZTS1
GO:0030007	cellular potassium ion homeostasis	biological_process	biological regulation	1	62	12	16054	0.0833333	0.045387	0.110494	100124502	KCTD7
GO:0033700	phospholipid efflux	biological_process	localization	1	62	12	16054	0.0833333	0.045387	0.110494	510745	ABCG1
GO:0042987	amyloid precursor protein catabolic process	biological_process	metabolic process	1	62	12	16054	0.0833333	0.045387	0.110494	510745	ABCG1
GO:0043583	ear development	biological_process	developmental process	1	62	12	16054	0.0833333	0.045387	0.110494	515911	STRA6
GO:0044597	daunorubicin metabolic process	biological_process	cellular process	1	62	12	16054	0.0833333	0.045387	0.110494	782922	LOC782922
GO:0044598	doxorubicin metabolic process	biological_process	metabolic process	1	62	12	16054	0.0833333	0.045387	0.110494	782922	LOC782922
GO:0006833	water transport	biological_process	localization	1	62	13	16054	0.0769231	0.0490764	0.114728	493988	SLC14A1
GO:0022408	negative regulation of cell-cell adhesion	biological_process	biological adhesion	1	62	13	16054	0.0769231	0.0490764	0.114728	508108	B4GALNT2
GO:0030259	lipid glycosylation	biological_process	cellular process	1	62	13	16054	0.0769231	0.0490764	0.114728	508108	B4GALNT2
GO:0031629	synaptic vesicle fusion to presynaptic active zone membrane	biological_process	biological regulation	1	62	13	16054	0.0769231	0.0490764	0.114728	522423	SNAP23
GO:0061178	regulation of insulin secretion involved in cellular response to glucose stimulus	biological_process	biological regulation	1	62	13	16054	0.0769231	0.0490764	0.114728	616320	SLC9B2
GO:1902004	positive regulation of amyloid-beta formation	biological_process	biological regulation	1	62	13	16054	0.0769231	0.0490764	0.114728	510745	ABCG1
GO:0016477	cell migration	biological_process	cellular process	3	62	214	16054	0.0140187	0.0497823	0.115613	5.107e+17	RND2,DCHS1,PSTPIP2
GO:0001822	kidney development	biological_process	developmental process	2	62	95	16054	0.0210526	0.0521069	0.117857	515576515911	DCHS1,STRA6
GO:0006044	N-acetylglucosamine metabolic process	biological_process	metabolic process	1	62	14	16054	0.0714286	0.0527519	0.117857	506758	CHST3
GO:0035589	G protein-coupled purinergic nucleotide receptor signaling pathway	biological_process	cellular process	1	62	14	16054	0.0714286	0.0527519	0.117857	101908107	P2RY8
GO:0045721	negative regulation of gluconeogenesis	biological_process	biological regulation	1	62	14	16054	0.0714286	0.0527519	0.117857	514667	MST1
GO:0055091	phospholipid homeostasis	biological_process	biological regulation	1	62	14	16054	0.0714286	0.0527519	0.117857	510745	ABCG1
GO:2000045	regulation of G1/S transition of mitotic cell cycle	biological_process	biological regulation	1	62	14	16054	0.0714286	0.0527519	0.117857	511869	TM4SF5
GO:0007155	cell adhesion	biological_process	biological adhesion	4	62	371	16054	0.0107817	0.0549901	0.121426	2.86766e+23	MFAP4,CLDN4,SIGLEC10,DCHS1
GO:0001736	establishment of planar polarity	biological_process	developmental process	1	62	15	16054	0.0666667	0.0564133	0.121426	445419	FZD3
GO:0015671	oxygen transport	biological_process	localization	1	62	15	16054	0.0666667	0.0564133	0.121426	512439	HBA
GO:0030206	chondroitin sulfate biosynthetic process	biological_process	cellular process	1	62	15	16054	0.0666667	0.0564133	0.121426	506758	CHST3
GO:0030220	platelet formation	biological_process	cellular process	1	62	15	16054	0.0666667	0.0564133	0.121426	528338	ZFPM1
GO:0048814	regulation of dendrite morphogenesis	biological_process	biological regulation	1	62	15	16054	0.0666667	0.0564133	0.121426	539634	LZTS1
GO:0007340	acrosome reaction	biological_process	multi-organism process	1	62	16	16054	0.0625	0.0600608	0.123264	508744	PCSK4
GO:0019752	carboxylic acid metabolic process	biological_process	cellular process	1	62	16	16054	0.0625	0.0600608	0.123264	281275	LDHB
GO:0035162	embryonic hemopoiesis	biological_process	developmental process	1	62	16	16054	0.0625	0.0600608	0.123264	528338	ZFPM1
GO:0038083	peptidyl-tyrosine autophosphorylation	biological_process	metabolic process	1	62	16	16054	0.0625	0.0600608	0.123264	100336768	ROS1
GO:0042448	progesterone metabolic process	biological_process	biological regulation	1	62	16	16054	0.0625	0.0600608	0.123264	782922	LOC782922
GO:0048566	embryonic digestive tract development	biological_process	developmental process	1	62	16	16054	0.0625	0.0600608	0.123264	515911	STRA6
GO:0060322	head development	biological_process	developmental process	1	62	16	16054	0.0625	0.0600608	0.123264	515911	STRA6
GO:0090102	cochlea development	biological_process	developmental process	1	62	16	16054	0.0625	0.0600608	0.123264	515576	DCHS1
GO:0046596	regulation of viral entry into host cell	biological_process	biological regulation	1	62	17	16054	0.0588235	0.0636944	0.129219	616948	LOC616948
GO:0048844	artery morphogenesis	biological_process	developmental process	1	62	17	16054	0.0588235	0.0636944	0.129219	515911	STRA6
GO:0002052	positive regulation of neuroblast proliferation	biological_process	biological regulation	1	62	18	16054	0.0555556	0.0673142	0.133494	445419	FZD3
GO:0031018	endocrine pancreas development	biological_process	multicellular organismal process	1	62	18	16054	0.0555556	0.0673142	0.133494	782542	ONECUT2
GO:0035855	megakaryocyte development	biological_process	cellular process	1	62	18	16054	0.0555556	0.0673142	0.133494	528338	ZFPM1
GO:0055074	calcium ion homeostasis	biological_process	biological regulation	1	62	18	16054	0.0555556	0.0673142	0.133494	521099	FAM20A
GO:0030865	cortical cytoskeleton organization	biological_process	cellular component organization or biogenesis	1	62	19	16054	0.0526316	0.0709203	0.136803	510699	RND2
GO:0031214	biomineral tissue development	biological_process	developmental process	1	62	19	16054	0.0526316	0.0709203	0.136803	521099	FAM20A
GO:0032006	regulation of TOR signaling	biological_process	biological regulation	1	62	19	16054	0.0526316	0.0709203	0.136803	100336768	ROS1
GO:0035329	hippo signaling	biological_process	biological regulation	1	62	19	16054	0.0526316	0.0709203	0.136803	515576	DCHS1
GO:0090303	positive regulation of wound healing	biological_process	biological regulation	1	62	19	16054	0.0526316	0.0709203	0.136803	414921	CLDN4
GO:0007631	feeding behavior	biological_process	behavior	1	62	20	16054	0.05	0.0745126	0.142951	515911	STRA6
GO:0033344	cholesterol efflux	biological_process	localization	1	62	21	16054	0.047619	0.0780913	0.147413	510745	ABCG1
GO:0042476	odontogenesis	biological_process	developmental process	1	62	21	16054	0.047619	0.0780913	0.147413	540196	PAX9
GO:0050905	neuromuscular process	biological_process	multicellular organismal process	1	62	21	16054	0.047619	0.0780913	0.147413	515911	STRA6
GO:0007566	embryo implantation	biological_process	reproduction	1	62	22	16054	0.0454545	0.0816563	0.149351	514667	MST1
GO:0030500	regulation of bone mineralization	biological_process	biological regulation	1	62	22	16054	0.0454545	0.0816563	0.149351	525682	NOTUM
GO:0044772	mitotic cell cycle phase transition	biological_process	cellular process	1	62	22	16054	0.0454545	0.0816563	0.149351	539634	LZTS1
GO:0048240	sperm capacitation	biological_process	cellular process	1	62	22	16054	0.0454545	0.0816563	0.149351	508744	PCSK4
GO:0048872	homeostasis of number of cells	biological_process	biological regulation	1	62	22	16054	0.0454545	0.0816563	0.149351	528338	ZFPM1
GO:0061436	establishment of skin barrier	biological_process	biological regulation	1	62	22	16054	0.0454545	0.0816563	0.149351	414921	CLDN4
GO:0030010	establishment of cell polarity	biological_process	cellular process	1	62	23	16054	0.0434783	0.0852078	0.150482	505876	NEK3
GO:0031016	pancreas development	biological_process	multicellular organismal process	1	62	23	16054	0.0434783	0.0852078	0.150482	782542	ONECUT2
GO:0042744	hydrogen peroxide catabolic process	biological_process	cellular process	1	62	23	16054	0.0434783	0.0852078	0.150482	512439	HBA
GO:0048589	developmental growth	biological_process	developmental process	1	62	23	16054	0.0434783	0.0852078	0.150482	515911	STRA6
GO:0070372	regulation of ERK1 and ERK2 cascade	biological_process	biological regulation	1	62	23	16054	0.0434783	0.0852078	0.150482	100336768	ROS1
GO:0072583	clathrin-dependent endocytosis	biological_process	localization	1	62	23	16054	0.0434783	0.0852078	0.150482	616320	SLC9B2
GO:0098609	cell-cell adhesion	biological_process	biological adhesion	2	62	126	16054	0.015873	0.0852591	0.150482	515576613849	DCHS1,COL13A1
GO:0007492	endoderm development	biological_process	developmental process	1	62	24	16054	0.0416667	0.0887458	0.152816	540196	PAX9
GO:0030534	adult behavior	biological_process	multicellular organismal process	1	62	24	16054	0.0416667	0.0887458	0.152816	538371	PAX5
GO:0034332	adherens junction organization	biological_process	cellular component organization or biogenesis	1	62	24	16054	0.0416667	0.0887458	0.152816	515576	DCHS1
GO:0048565	digestive tract development	biological_process	developmental process	1	62	24	16054	0.0416667	0.0887458	0.152816	515576	DCHS1
GO:0060412	ventricular septum morphogenesis	biological_process	developmental process	1	62	24	16054	0.0416667	0.0887458	0.152816	528338	ZFPM1
GO:0001958	endochondral ossification	biological_process	developmental process	1	62	26	16054	0.0384615	0.0957814	0.161774	613849	COL13A1
GO:0003281	ventricular septum development	biological_process	developmental process	1	62	26	16054	0.0384615	0.0957814	0.161774	515911	STRA6
GO:0022604	regulation of cell morphogenesis	biological_process	biological regulation	1	62	26	16054	0.0384615	0.0957814	0.161774	414921	CLDN4
GO:0030041	actin filament polymerization	biological_process	cellular component organization or biogenesis	1	62	26	16054	0.0384615	0.0957814	0.161774	523223	PSTPIP2
GO:0010033	response to organic substance	biological_process	response to stimulus	1	62	27	16054	0.037037	0.0992791	0.165309	510745	ABCG1
GO:0016339	calcium-dependent cell-cell adhesion via plasma membrane cell adhesion molecules	biological_process	biological adhesion	1	62	27	16054	0.037037	0.0992791	0.165309	515576	DCHS1
GO:0030901	midbrain development	biological_process	developmental process	1	62	27	16054	0.037037	0.0992791	0.165309	445419	FZD3
GO:0048167	regulation of synaptic plasticity	biological_process	biological regulation	1	62	28	16054	0.0357143	0.102763	0.169233	539634	LZTS1
GO:0051482	positive regulation of cytosolic calcium ion concentration involved in phospholipase C-activating G protein-coupled signaling pathway	biological_process	biological regulation	1	62	28	16054	0.0357143	0.102763	0.169233	101908107	P2RY8
GO:0030198	extracellular matrix organization	biological_process	cellular component organization or biogenesis	2	62	141	16054	0.0141844	0.103074	0.169233	541156613849	SCARA3,COL13A1
GO:0007043	cell-cell junction assembly	biological_process	cellular component organization or biogenesis	1	62	29	16054	0.0344828	0.106235	0.172022	515576	DCHS1
GO:0030001	metal ion transport	biological_process	localization	1	62	29	16054	0.0344828	0.106235	0.172022	616320	SLC9B2
GO:0035025	positive regulation of Rho protein signal transduction	biological_process	cellular process	1	62	29	16054	0.0344828	0.106235	0.172022	101908107	P2RY8
GO:0045071	negative regulation of viral genome replication	biological_process	biological regulation	1	62	31	16054	0.0322581	0.113137	0.182363	286858	PTGDS
GO:0007157	heterophilic cell-cell adhesion via plasma membrane cell adhesion molecules	biological_process	biological adhesion	1	62	32	16054	0.03125	0.116569	0.184524	515576	DCHS1
GO:0048286	lung alveolus development	biological_process	developmental process	1	62	32	16054	0.03125	0.116569	0.184524	515911	STRA6
GO:0048701	embryonic cranial skeleton morphogenesis	biological_process	multicellular organismal process	1	62	32	16054	0.03125	0.116569	0.184524	538371	PAX5
GO:0050714	positive regulation of protein secretion	biological_process	biological regulation	1	62	32	16054	0.03125	0.116569	0.184524	510745	ABCG1
GO:0050776	regulation of immune response	biological_process	biological regulation	1	62	33	16054	0.030303	0.119988	0.188247	504258	SIGLEC10
GO:0098742	cell-cell adhesion via plasma-membrane adhesion molecules	biological_process	biological adhesion	1	62	33	16054	0.030303	0.119988	0.188247	515576	DCHS1
GO:0007611	learning or memory	biological_process	behavior	1	62	34	16054	0.0294118	0.123393	0.192734	414732	GATM
GO:0001658	branching involved in ureteric bud morphogenesis	biological_process	developmental process	1	62	35	16054	0.0285714	0.126786	0.196296	515576	DCHS1
GO:0007339	binding of sperm to zona pellucida	biological_process	cellular process	1	62	35	16054	0.0285714	0.126786	0.196296	508744	PCSK4
GO:0006906	vesicle fusion	biological_process	cellular component organization or biogenesis	1	62	36	16054	0.0277778	0.130165	0.198911	522423	SNAP23
GO:0007163	establishment or maintenance of cell polarity	biological_process	cellular process	1	62	36	16054	0.0277778	0.130165	0.198911	510699	RND2
GO:0021915	neural tube development	biological_process	developmental process	1	62	36	16054	0.0277778	0.130165	0.198911	515576	DCHS1
GO:0007612	learning	biological_process	behavior	1	62	38	16054	0.0263158	0.136886	0.205395	515911	STRA6
GO:0045599	negative regulation of fat cell differentiation	biological_process	biological regulation	1	62	38	16054	0.0263158	0.136886	0.205395	528338	ZFPM1
GO:0071363	cellular response to growth factor stimulus	biological_process	cellular process	1	62	38	16054	0.0263158	0.136886	0.205395	540196	PAX9
GO:0001817	regulation of cytokine production	biological_process	biological regulation	1	62	39	16054	0.025641	0.140228	0.205395	107131749	LOC107131749
GO:0001942	hair follicle development	biological_process	developmental process	1	62	39	16054	0.025641	0.140228	0.205395	445419	FZD3
GO:0003151	outflow tract morphogenesis	biological_process	developmental process	1	62	39	16054	0.025641	0.140228	0.205395	528338	ZFPM1
GO:0007017	microtubule-based process	biological_process	cellular process	1	62	39	16054	0.025641	0.140228	0.205395	112443216	LOC112443216
GO:0030879	mammary gland development	biological_process	multicellular organismal process	1	62	39	16054	0.025641	0.140228	0.205395	514667	MST1
GO:0050890	cognition	biological_process	multicellular organismal process	1	62	39	16054	0.025641	0.140228	0.205395	515911	STRA6
GO:0070301	cellular response to hydrogen peroxide	biological_process	cellular process	1	62	39	16054	0.025641	0.140228	0.205395	327700	FABP1
GO:0035914	skeletal muscle cell differentiation	biological_process	developmental process	1	62	40	16054	0.025	0.143556	0.209402	538371	PAX5
GO:0003007	heart morphogenesis	biological_process	developmental process	1	62	41	16054	0.0243902	0.146872	0.211615	515576	DCHS1
GO:0009566	fertilization	biological_process	multi-organism process	1	62	41	16054	0.0243902	0.146872	0.211615	508744	PCSK4
GO:0070830	bicellular tight junction assembly	biological_process	cellular component organization or biogenesis	1	62	41	16054	0.0243902	0.146872	0.211615	414921	CLDN4
GO:0030178	negative regulation of Wnt signaling pathway	biological_process	biological regulation	1	62	42	16054	0.0238095	0.150175	0.214391	525682	NOTUM
GO:0030199	collagen fibril organization	biological_process	cellular component organization or biogenesis	1	62	42	16054	0.0238095	0.150175	0.214391	613849	COL13A1
GO:0007507	heart development	biological_process	developmental process	2	62	178	16054	0.011236	0.15062	0.214391	515911528338	STRA6,ZFPM1
GO:0021987	cerebral cortex development	biological_process	multicellular organismal process	1	62	44	16054	0.0227273	0.156744	0.222211	538371	PAX5
GO:0030335	positive regulation of cell migration	biological_process	biological regulation	2	62	184	16054	0.0108696	0.158704	0.224091	414921782542	CLDN4,ONECUT2
GO:0001889	liver development	biological_process	developmental process	1	62	45	16054	0.0222222	0.160009	0.225033	782542	ONECUT2
GO:0007389	pattern specification process	biological_process	developmental process	1	62	46	16054	0.0217391	0.163262	0.227793	515576	DCHS1
GO:0030218	erythrocyte differentiation	biological_process	biological regulation	1	62	46	16054	0.0217391	0.163262	0.227793	528338	ZFPM1
GO:0006805	xenobiotic metabolic process	biological_process	cellular process	1	62	47	16054	0.0212766	0.166503	0.229592	777644	GSTA1
GO:0043154	negative regulation of cysteine-type endopeptidase activity involved in apoptotic process	biological_process	cellular process	1	62	47	16054	0.0212766	0.166503	0.229592	327700	FABP1
GO:0048812	neuron projection morphogenesis	biological_process	developmental process	1	62	47	16054	0.0212766	0.166503	0.229592	505876	NEK3
GO:0048666	neuron development	biological_process	cellular process	1	62	48	16054	0.0208333	0.169732	0.233133	507579	TDP2
GO:0042472	inner ear morphogenesis	biological_process	developmental process	1	62	50	16054	0.02	0.176151	0.240083	445419	FZD3
GO:0071902	positive regulation of protein serine/threonine kinase activity	biological_process	biological regulation	1	62	50	16054	0.02	0.176151	0.240083	521099	FAM20A
GO:0022008	neurogenesis	biological_process	cellular process	1	62	51	16054	0.0196078	0.179343	0.241634	515576	DCHS1
GO:0031532	actin cytoskeleton reorganization	biological_process	cellular component organization or biogenesis	1	62	51	16054	0.0196078	0.179343	0.241634	616010	ANTXR1
GO:0034446	substrate adhesion-dependent cell spreading	biological_process	biological adhesion	1	62	51	16054	0.0196078	0.179343	0.241634	616010	ANTXR1
GO:0010467	gene expression	biological_process	metabolic process	1	62	53	16054	0.0188679	0.18569	0.24829	100336768	ROS1
GO:0010508	positive regulation of autophagy	biological_process	biological regulation	1	62	53	16054	0.0188679	0.18569	0.24829	616948	LOC616948
GO:0032091	negative regulation of protein binding	biological_process	biological regulation	1	62	54	16054	0.0185185	0.188845	0.249672	528338	ZFPM1
GO:0043010	camera-type eye development	biological_process	developmental process	1	62	54	16054	0.0185185	0.188845	0.249672	515911	STRA6
GO:0060348	bone development	biological_process	developmental process	1	62	54	16054	0.0185185	0.188845	0.249672	525682	NOTUM
GO:0030512	negative regulation of transforming growth factor beta receptor signaling pathway	biological_process	cellular process	1	62	55	16054	0.0181818	0.191988	0.25288	782542	ONECUT2
GO:0032729	positive regulation of interferon-gamma production	biological_process	multicellular organismal process	1	62	57	16054	0.0175439	0.198239	0.260142	528338	ZFPM1
GO:0071456	cellular response to hypoxia	biological_process	response to stimulus	1	62	58	16054	0.0172414	0.201346	0.263242	327700	FABP1
GO:0006302	double-strand break repair	biological_process	cellular process	1	62	60	16054	0.0166667	0.207526	0.26736	507579	TDP2
GO:0016485	protein processing	biological_process	metabolic process	1	62	60	16054	0.0166667	0.207526	0.26736	508744	PCSK4
GO:0032880	regulation of protein localization	biological_process	biological regulation	1	62	60	16054	0.0166667	0.207526	0.26736	616948	LOC616948
GO:0120162	positive regulation of cold-induced thermogenesis	biological_process	biological regulation	1	62	60	16054	0.0166667	0.207526	0.26736	414732	GATM
GO:0051865	protein autoubiquitination	biological_process	cellular process	1	62	61	16054	0.0163934	0.210598	0.269351	616080	RNFT1
GO:0060070	canonical Wnt signaling pathway	biological_process	biological regulation	1	62	61	16054	0.0163934	0.210598	0.269351	445419	FZD3
GO:0006812	cation transport	biological_process	localization	1	62	63	16054	0.015873	0.216706	0.276164	616320	SLC9B2
GO:0006633	fatty acid biosynthetic process	biological_process	cellular process	1	62	64	16054	0.015625	0.219743	0.279027	286858	PTGDS
GO:0032956	regulation of actin cytoskeleton organization	biological_process	biological regulation	1	62	65	16054	0.0153846	0.222769	0.281854	510699	RND2
GO:0002244	hematopoietic progenitor cell differentiation	biological_process	developmental process	1	62	66	16054	0.0151515	0.225783	0.284647	504258	SIGLEC10
GO:0008203	cholesterol metabolic process	biological_process	metabolic process	1	62	67	16054	0.0149254	0.228785	0.286387	510745	ABCG1
GO:0045165	cell fate commitment	biological_process	developmental process	1	62	67	16054	0.0149254	0.228785	0.286387	782542	ONECUT2
GO:0007160	cell-matrix adhesion	biological_process	biological adhesion	1	62	68	16054	0.0147059	0.231776	0.287077	613849	COL13A1
GO:0030317	flagellated sperm motility	biological_process	cellular process	1	62	68	16054	0.0147059	0.231776	0.287077	616320	SLC9B2
GO:0042632	cholesterol homeostasis	biological_process	biological regulation	1	62	68	16054	0.0147059	0.231776	0.287077	510745	ABCG1
GO:0001843	neural tube closure	biological_process	developmental process	1	62	69	16054	0.0144928	0.234755	0.288741	445419	FZD3
GO:0050852	T cell receptor signaling pathway	biological_process	biological regulation	1	62	69	16054	0.0144928	0.234755	0.288741	107131749	LOC107131749
GO:0032508	DNA duplex unwinding	biological_process	cellular component organization or biogenesis	1	62	70	16054	0.0142857	0.237724	0.291376	528249	MCMDC2
GO:0033674	positive regulation of kinase activity	biological_process	biological regulation	1	62	72	16054	0.0138889	0.243626	0.297577	100336768	ROS1
GO:0006821	chloride transport	biological_process	localization	1	62	73	16054	0.0136986	0.24656	0.299092	414921	CLDN4
GO:0008202	steroid metabolic process	biological_process	metabolic process	1	62	73	16054	0.0136986	0.24656	0.299092	782922	LOC782922
GO:0001501	skeletal system development	biological_process	developmental process	1	62	77	16054	0.012987	0.258185	0.309998	613849	COL13A1
GO:0009617	response to bacterium	biological_process	multi-organism process	1	62	77	16054	0.012987	0.258185	0.309998	521099	FAM20A
GO:0030324	lung development	biological_process	developmental process	1	62	77	16054	0.012987	0.258185	0.309998	515911	STRA6
GO:0000902	cell morphogenesis	biological_process	cellular component organization or biogenesis	1	62	80	16054	0.0125	0.266788	0.319242	515576	DCHS1
GO:0006887	exocytosis	biological_process	cellular process	1	62	84	16054	0.0119048	0.278107	0.331661	522423	SNAP23
GO:0007264	small GTPase mediated signal transduction	biological_process	biological regulation	1	62	92	16054	0.0108696	0.30023	0.356839	510699	RND2
GO:0001764	neuron migration	biological_process	cellular process	1	62	95	16054	0.0105263	0.308353	0.365264	445419	FZD3
GO:0035725	sodium ion transmembrane transport	biological_process	localization	1	62	98	16054	0.0102041	0.316383	0.373523	616320	SLC9B2
GO:0006260	DNA replication	biological_process	cellular process	1	62	100	16054	0.01	0.321686	0.37601	536348	NFIX
GO:0006814	sodium ion transport	biological_process	localization	1	62	100	16054	0.01	0.321686	0.37601	616320	SLC9B2
GO:0090305	nucleic acid phosphodiester bond hydrolysis	biological_process	cellular process	1	62	100	16054	0.01	0.321686	0.37601	507579	TDP2
GO:0007010	cytoskeleton organization	biological_process	cellular component organization or biogenesis	1	62	101	16054	0.00990099	0.324322	0.37784	523223	PSTPIP2
GO:0045944	positive regulation of transcription by RNA polymerase II	biological_process	biological regulation	5	62	983	16054	0.00508647	0.329998	0.383189	5.28339e+29	ZFPM1,NFIX,PAX5,PAX9,ONECUT2
GO:0007156	homophilic cell adhesion via plasma membrane adhesion molecules	biological_process	biological adhesion	1	62	104	16054	0.00961538	0.33217	0.384445	515576	DCHS1
GO:0018108	peptidyl-tyrosine phosphorylation	biological_process	cellular process	1	62	105	16054	0.00952381	0.334766	0.386184	100336768	ROS1
GO:0000278	mitotic cell cycle	biological_process	cellular process	1	62	106	16054	0.00943396	0.337352	0.387899	112443216	LOC112443216
GO:0007169	transmembrane receptor protein tyrosine kinase signaling pathway	biological_process	biological regulation	1	62	108	16054	0.00925926	0.342494	0.392534	100336768	ROS1
GO:0009887	animal organ morphogenesis	biological_process	developmental process	1	62	110	16054	0.00909091	0.347597	0.395812	540196	PAX9
GO:0051260	protein homooligomerization	biological_process	cellular component organization or biogenesis	1	62	110	16054	0.00909091	0.347597	0.395812	100124502	KCTD7
GO:0006914	autophagy	biological_process	cellular process	1	62	114	16054	0.00877193	0.357687	0.405992	616948	LOC616948
GO:0090090	negative regulation of canonical Wnt signaling pathway	biological_process	biological regulation	1	62	115	16054	0.00869565	0.360185	0.407517	525682	NOTUM
GO:0006508	proteolysis	biological_process	metabolic process	3	62	560	16054	0.00535714	0.368094	0.415135	5.05866e+17	FOLH1B,PCSK4,MST1
GO:0055085	transmembrane transport	biological_process	localization	3	62	564	16054	0.00531915	0.372334	0.416723	5.10746e+17	ABCG1,SLC46A1,SLC9B2
GO:0006468	protein phosphorylation	biological_process	cellular process	3	62	565	16054	0.00530973	0.373393	0.416723	1.00337e+20	ROS1,NEK3,FAM20A
GO:0006631	fatty acid metabolic process	biological_process	cellular process	1	62	121	16054	0.00826446	0.374976	0.416723	286858	PTGDS
GO:0006813	potassium ion transport	biological_process	localization	1	62	121	16054	0.00826446	0.374976	0.416723	408008	KCNN1
GO:0007015	actin filament organization	biological_process	cellular component organization or biogenesis	1	62	122	16054	0.00819672	0.377408	0.416723	510699	RND2
GO:0008360	regulation of cell shape	biological_process	biological regulation	1	62	122	16054	0.00819672	0.377408	0.416723	510699	RND2
GO:0006357	regulation of transcription by RNA polymerase II	biological_process	biological regulation	6	62	1286	16054	0.00466563	0.377766	0.416723	5.28339e+35	ZFPM1,NFIX,PAX5,PAX9,PKNOX2,ONECUT2
GO:0051092	positive regulation of NF-kappaB transcription factor activity	biological_process	biological regulation	1	62	125	16054	0.008	0.384649	0.422992	616948	LOC616948
GO:0000226	microtubule cytoskeleton organization	biological_process	cellular component organization or biogenesis	1	62	126	16054	0.00793651	0.387044	0.422992	112443216	LOC112443216
GO:0072659	protein localization to plasma membrane	biological_process	localization	1	62	126	16054	0.00793651	0.387044	0.422992	515576	DCHS1
GO:0043123	positive regulation of I-kappaB kinase/NF-kappaB signaling	biological_process	cellular process	1	62	128	16054	0.0078125	0.391806	0.426875	616948	LOC616948
GO:0071805	potassium ion transmembrane transport	biological_process	cellular process	1	62	130	16054	0.00769231	0.396533	0.430696	408008	KCNN1
GO:0006629	lipid metabolic process	biological_process	metabolic process	2	62	358	16054	0.00558659	0.403878	0.437327	286858407225	PTGDS,MOGAT1
GO:0016055	Wnt signaling pathway	biological_process	biological regulation	1	62	139	16054	0.00719424	0.417358	0.450542	445419	FZD3
GO:0000209	protein polyubiquitination	biological_process	cellular process	1	62	140	16054	0.00714286	0.419628	0.451612	616948	LOC616948
GO:0050821	protein stabilization	biological_process	biological regulation	1	62	145	16054	0.00689655	0.430847	0.462276	506550	TSPAN1
GO:0006486	protein glycosylation	biological_process	cellular process	1	62	146	16054	0.00684932	0.433065	0.463248	508108	B4GALNT2
GO:0001934	positive regulation of protein phosphorylation	biological_process	biological regulation	1	62	161	16054	0.00621118	0.465333	0.496262	521099	FAM20A
GO:0051607	defense response to virus	biological_process	immune system process	1	62	163	16054	0.00613497	0.469497	0.499194	616948	LOC616948
GO:0007275	multicellular organism development	biological_process	developmental process	1	62	177	16054	0.00564972	0.497762	0.527657	414732	GATM
GO:0060271	cilium assembly	biological_process	cellular component organization or biogenesis	1	62	185	16054	0.00540541	0.513242	0.542439	782542	ONECUT2
GO:0010629	negative regulation of gene expression	biological_process	biological regulation	1	62	191	16054	0.0052356	0.524544	0.552728	100336768	ROS1
GO:0000122	negative regulation of transcription by RNA polymerase II	biological_process	biological regulation	3	62	722	16054	0.00415512	0.532457	0.559396	5.28339e+17	ZFPM1,NFIX,PAX5
GO:0016567	protein ubiquitination	biological_process	cellular process	2	62	472	16054	0.00423729	0.548003	0.574021	616080616948	RNFT1,LOC616948
GO:0030154	cell differentiation	biological_process	cellular process	2	62	495	16054	0.0040404	0.574084	0.599561	100336768528338	ROS1,ZFPM1
GO:0006355	regulation of transcription, DNA-templated	biological_process	biological regulation	4	62	1050	16054	0.00380952	0.584489	0.608589	5.36349e+23	NFIX,PAX5,PAX9,PKNOX2
GO:0006811	ion transport	biological_process	localization	2	62	506	16054	0.00395257	0.586176	0.608589	408008414921	KCNN1,CLDN4
GO:0016192	vesicle-mediated transport	biological_process	localization	1	62	230	16054	0.00434783	0.591961	0.612793	539937	ARL14
GO:0007283	spermatogenesis	biological_process	multicellular organismal process	1	62	243	16054	0.00411523	0.612271	0.631964	100336768	ROS1
GO:0006281	DNA repair	biological_process	cellular process	1	62	260	16054	0.00384615	0.637335	0.655916	507579	TDP2
GO:0006886	intracellular protein transport	biological_process	localization	1	62	275	16054	0.00363636	0.658122	0.67534	539937	ARL14
GO:0010468	regulation of gene expression	biological_process	regulation of biological process	1	62	278	16054	0.00359712	0.662136	0.67749	616948	LOC616948
GO:0045087	innate immune response	biological_process	response to stimulus	1	62	307	16054	0.00325733	0.698628	0.712762	616948	LOC616948
GO:0043066	negative regulation of apoptotic process	biological_process	biological regulation	1	62	351	16054	0.002849	0.746712	0.759623	327700	FABP1
GO:0010628	positive regulation of gene expression	biological_process	biological regulation	1	62	371	16054	0.00269542	0.765992	0.776639	514667	MST1
GO:0006974	cellular response to DNA damage stimulus	biological_process	cellular process	1	62	373	16054	0.00268097	0.767838	0.776639	507579	TDP2
GO:0045892	negative regulation of transcription, DNA-templated	biological_process	biological regulation	1	62	465	16054	0.00215054	0.838921	0.846111	540196	PAX9
GO:0016310	phosphorylation	biological_process	cellular process	1	62	481	16054	0.002079	0.848875	0.853712	541028	UCK2
GO:0007165	signal transduction	biological_process	biological regulation	3	62	1934	16054	0.00155119	0.984419	0.987216	1.00337e+23	ROS1,P2RY8,FAM13A
GO:0007186	G protein-coupled receptor signaling pathway	biological_process	biological regulation	1	62	1374	16054	0.000727802	0.996145	0.996145	101908107	P2RY8
Molecular Function
GO_F Term ID	GO_F Term Desc	GO_F Term Level1	GO_F Term Level2	Term Candidate Gene Num	Total Candidate Gene Num	Term Gene Num	Total Gene Num	Rich Ratio	P value	Q value	Gene ids	Gene Symbols
GO:0003823	antigen binding	molecular_function	binding	2	59	11	14893	0.181818	0.000829337	0.04985	286766531420	MFAP4,GP2
GO:0005201	extracellular matrix structural constituent	molecular_function	structural molecule activity	3	59	54	14893	0.0555556	0.00126902	0.04985	5.31421e+17	GP2,SCARA3,COL13A1
GO:0010348	lithium:proton antiporter activity	molecular_function	transporter activity	1	59	1	14893	1	0.00396159	0.04985	616320	SLC9B2
GO:0015067	amidinotransferase activity	molecular_function	catalytic activity	1	59	1	14893	1	0.00396159	0.04985	414732	GATM
GO:0015068	glycine amidinotransferase activity	molecular_function	catalytic activity	1	59	1	14893	1	0.00396159	0.04985	414732	GATM
GO:0017042	glycosylceramidase activity	molecular_function	catalytic activity	1	59	1	14893	1	0.00396159	0.04985	539625	GBA3
GO:0036131	prostaglandin D2 11-ketoreductase activity	molecular_function	catalytic activity	1	59	1	14893	1	0.00396159	0.04985	782922	LOC782922
GO:0036317	tyrosyl-RNA phosphodiesterase activity	molecular_function	catalytic activity	1	59	1	14893	1	0.00396159	0.04985	507579	TDP2
GO:0070260	5'-tyrosyl-DNA phosphodiesterase activity	molecular_function	catalytic activity	1	59	1	14893	1	0.00396159	0.04985	507579	TDP2
GO:1904492	Ac-Asp-Glu binding	molecular_function	binding	1	59	1	14893	1	0.00396159	0.04985	505865	FOLH1B
GO:1904493	tetrahydrofolyl-poly(glutamate) polymer binding	molecular_function	binding	1	59	1	14893	1	0.00396159	0.04985	505865	FOLH1B
GO:1990699	palmitoleyl hydrolase activity	molecular_function	catalytic activity	1	59	1	14893	1	0.00396159	0.04985	525682	NOTUM
GO:0004364	glutathione transferase activity	molecular_function	catalytic activity	2	59	29	14893	0.0689655	0.00584811	0.0597036	517724777644	GSTT1,GSTA1
GO:0004888	transmembrane signaling receptor activity	molecular_function	molecular transducer activity	4	59	188	14893	0.0212766	0.00651886	0.0597036	4.4542e+23	FZD3,FCRL4,ANTXR1,FCRLA
GO:0008459	chondroitin 6-sulfotransferase activity	molecular_function	catalytic activity	1	59	2	14893	0.5	0.00790776	0.0597036	506758	CHST3
GO:0015265	urea channel activity	molecular_function	transporter activity	1	59	2	14893	0.5	0.00790776	0.0597036	493988	SLC14A1
GO:0019206	nucleoside kinase activity	molecular_function	catalytic activity	1	59	2	14893	0.5	0.00790776	0.0597036	541028	UCK2
GO:0034041	sterol-transporting ATPase activity	molecular_function	catalytic activity	1	59	2	14893	0.5	0.00790776	0.0597036	510745	ABCG1
GO:0034632	retinol transmembrane transporter activity	molecular_function	transporter activity	1	59	2	14893	0.5	0.00790776	0.0597036	515911	STRA6
GO:0047017	prostaglandin-F synthase activity	molecular_function	catalytic activity	1	59	2	14893	0.5	0.00790776	0.0597036	782922	LOC782922
GO:0004601	peroxidase activity	molecular_function	antioxidant activity	2	59	35	14893	0.0571429	0.00844115	0.0606959	512439777644	HBA,GSTA1
GO:0004667	prostaglandin-D synthase activity	molecular_function	catalytic activity	1	59	3	14893	0.333333	0.0118385	0.0715048	286858	PTGDS
GO:0004769	steroid delta-isomerase activity	molecular_function	catalytic activity	1	59	3	14893	0.333333	0.0118385	0.0715048	777644	GSTA1
GO:0004849	uridine kinase activity	molecular_function	catalytic activity	1	59	3	14893	0.333333	0.0118385	0.0715048	541028	UCK2
GO:0008517	folic acid transmembrane transporter activity	molecular_function	transporter activity	1	59	3	14893	0.333333	0.0118385	0.0715048	511097	SLC46A1
GO:0004144	diacylglycerol O-acyltransferase activity	molecular_function	catalytic activity	1	59	4	14893	0.25	0.015754	0.0820296	407225	MOGAT1
GO:0004459	L-lactate dehydrogenase activity	molecular_function	catalytic activity	1	59	4	14893	0.25	0.015754	0.0820296	281275	LDHB
GO:0005501	retinoid binding	molecular_function	binding	1	59	4	14893	0.25	0.015754	0.0820296	286858	PTGDS
GO:0016286	small conductance calcium-activated potassium channel activity	molecular_function	transporter activity	1	59	4	14893	0.25	0.015754	0.0820296	408008	KCNN1
GO:0005372	water transmembrane transporter activity	molecular_function	transporter activity	1	59	5	14893	0.2	0.0196543	0.0888609	493988	SLC14A1
GO:0090554	phosphatidylcholine-translocating ATPase activity	molecular_function	transporter activity	1	59	5	14893	0.2	0.0196543	0.0888609	510745	ABCG1
GO:0097367	carbohydrate derivative binding	molecular_function	binding	1	59	5	14893	0.2	0.0196543	0.0888609	286766	MFAP4
GO:0003674	molecular_function	molecular_function	molecular_function	2	59	55	14893	0.0363636	0.0200298	0.0888609	282605515682	FAM13A,TP53I11
GO:0001517	N-acetylglucosamine 6-O-sulfotransferase activity	molecular_function	catalytic activity	1	59	6	14893	0.166667	0.0235393	0.0888609	506758	CHST3
GO:0003846	2-acylglycerol O-acyltransferase activity	molecular_function	catalytic activity	1	59	6	14893	0.166667	0.0235393	0.0888609	407225	MOGAT1
GO:0004565	beta-galactosidase activity	molecular_function	catalytic activity	1	59	6	14893	0.166667	0.0235393	0.0888609	539625	GBA3
GO:0008422	beta-glucosidase activity	molecular_function	catalytic activity	1	59	6	14893	0.166667	0.0235393	0.0888609	539625	GBA3
GO:0015204	urea transmembrane transporter activity	molecular_function	transporter activity	1	59	6	14893	0.166667	0.0235393	0.0888609	493988	SLC14A1
GO:0034618	arginine binding	molecular_function	binding	1	59	6	14893	0.166667	0.0235393	0.0888609	511869	TM4SF5
GO:0120013	intermembrane lipid transfer activity	molecular_function	transporter activity	1	59	6	14893	0.166667	0.0235393	0.0888609	100300004	GLTPD2
GO:0005542	folic acid binding	molecular_function	binding	1	59	7	14893	0.142857	0.0274092	0.0962509	511097	SLC46A1
GO:1902387	ceramide 1-phosphate binding	molecular_function	binding	1	59	7	14893	0.142857	0.0274092	0.0962509	100300004	GLTPD2
GO:1902388	ceramide 1-phosphate transporter activity	molecular_function	transporter activity	1	59	7	14893	0.142857	0.0274092	0.0962509	100300004	GLTPD2
GO:0015232	heme transporter activity	molecular_function	transporter activity	1	59	8	14893	0.125	0.031264	0.102628	511097	SLC46A1
GO:0016918	retinal binding	molecular_function	binding	1	59	8	14893	0.125	0.031264	0.102628	515911	STRA6
GO:0019534	toxin transmembrane transporter activity	molecular_function	transporter activity	1	59	8	14893	0.125	0.031264	0.102628	510745	ABCG1
GO:0051015	actin filament binding	molecular_function	binding	3	59	187	14893	0.0160428	0.037927	0.121851	5.23224e+17	PSTPIP2,ANTXR1,PKNOX2
GO:0015269	calcium-activated potassium channel activity	molecular_function	transporter activity	1	59	11	14893	0.0909091	0.0427386	0.129071	408008	KCNN1
GO:0019841	retinol binding	molecular_function	binding	1	59	11	14893	0.0909091	0.0427386	0.129071	515911	STRA6
GO:0031720	haptoglobin binding	molecular_function	binding	1	59	11	14893	0.0909091	0.0427386	0.129071	512439	HBA
GO:0015385	sodium:proton antiporter activity	molecular_function	transporter activity	1	59	12	14893	0.0833333	0.0465337	0.132577	616320	SLC9B2
GO:0043177	organic acid binding	molecular_function	binding	1	59	12	14893	0.0833333	0.0465337	0.132577	512439	HBA
GO:0047086	ketosteroid monooxygenase activity	molecular_function	catalytic activity	1	59	12	14893	0.0833333	0.0465337	0.132577	782922	LOC782922
GO:0045028	G protein-coupled purinergic nucleotide receptor activity	molecular_function	molecular transducer activity	1	59	13	14893	0.0769231	0.050314	0.138135	101908107	P2RY8
GO:0047023	androsterone dehydrogenase activity	molecular_function	catalytic activity	1	59	13	14893	0.0769231	0.050314	0.138135	782922	LOC782922
GO:0008235	metalloexopeptidase activity	molecular_function	catalytic activity	1	59	14	14893	0.0714286	0.0540795	0.140845	505865	FOLH1B
GO:0005344	oxygen carrier activity	molecular_function	molecular carrier activity	1	59	15	14893	0.0666667	0.0578304	0.140845	512439	HBA
GO:0015299	solute:proton antiporter activity	molecular_function	transporter activity	1	59	15	14893	0.0666667	0.0578304	0.140845	616320	SLC9B2
GO:0016229	steroid dehydrogenase activity	molecular_function	catalytic activity	1	59	15	14893	0.0666667	0.0578304	0.140845	782922	LOC782922
GO:0016298	lipase activity	molecular_function	catalytic activity	1	59	15	14893	0.0666667	0.0578304	0.140845	525682	NOTUM
GO:0032052	bile acid binding	molecular_function	binding	1	59	15	14893	0.0666667	0.0578304	0.140845	782922	LOC782922
GO:0042813	Wnt-activated receptor activity	molecular_function	molecular transducer activity	1	59	15	14893	0.0666667	0.0578304	0.140845	445419	FZD3
GO:0004032	alditol:NADP+ 1-oxidoreductase activity	molecular_function	catalytic activity	1	59	17	14893	0.0588235	0.0652883	0.149372	782922	LOC782922
GO:0005504	fatty acid binding	molecular_function	binding	1	59	17	14893	0.0588235	0.0652883	0.149372	327700	FABP1
GO:0008376	acetylgalactosaminyltransferase activity	molecular_function	catalytic activity	1	59	17	14893	0.0588235	0.0652883	0.149372	508108	B4GALNT2
GO:0019825	oxygen binding	molecular_function	binding	1	59	17	14893	0.0588235	0.0652883	0.149372	512439	HBA
GO:0016853	isomerase activity	molecular_function	catalytic activity	2	59	112	14893	0.0178571	0.0727179	0.163887	286858777644	PTGDS,GSTA1
GO:0003785	actin monomer binding	molecular_function	binding	1	59	20	14893	0.05	0.0763666	0.164734	617454	PKNOX2
GO:0033691	sialic acid binding	molecular_function	binding	1	59	20	14893	0.05	0.0763666	0.164734	504258	SIGLEC10
GO:0120020	intermembrane cholesterol transfer activity	molecular_function	transporter activity	1	59	20	14893	0.05	0.0763666	0.164734	510745	ABCG1
GO:0008374	O-acyltransferase activity	molecular_function	catalytic activity	1	59	21	14893	0.047619	0.0800305	0.170206	407225	MOGAT1
GO:0038023	signaling receptor activity	molecular_function	molecular transducer activity	2	59	121	14893	0.0165289	0.0830619	0.173092	515911616010	STRA6,ANTXR1
GO:0047834	D-threo-aldose 1-dehydrogenase activity	molecular_function	catalytic activity	1	59	22	14893	0.0454545	0.0836802	0.173092	782922	LOC782922
GO:0016773	phosphotransferase activity, alcohol group as acceptor	molecular_function	catalytic activity	1	59	23	14893	0.0434783	0.0873157	0.175796	521099	FAM20A
GO:0043531	ADP binding	molecular_function	binding	1	59	23	14893	0.0434783	0.0873157	0.175796	510745	ABCG1
GO:0004181	metallocarboxypeptidase activity	molecular_function	catalytic activity	1	59	24	14893	0.0416667	0.090937	0.178331	505865	FOLH1B
GO:0016209	antioxidant activity	molecular_function	antioxidant activity	1	59	24	14893	0.0416667	0.090937	0.178331	327700	FABP1
GO:0015078	proton transmembrane transporter activity	molecular_function	transporter activity	1	59	25	14893	0.04	0.0945441	0.180711	511097	SLC46A1
GO:0036094	small molecule binding	molecular_function	binding	1	59	25	14893	0.04	0.0945441	0.180711	286858	PTGDS
GO:0016747	transferase activity, transferring acyl groups other than amino-acyl groups	molecular_function	catalytic activity	1	59	26	14893	0.0384615	0.0981372	0.185234	407225	MOGAT1
GO:0016758	transferase activity, transferring hexosyl groups	molecular_function	catalytic activity	1	59	28	14893	0.0357143	0.105281	0.193872	508108	B4GALNT2
GO:0017147	Wnt-protein binding	molecular_function	binding	1	59	28	14893	0.0357143	0.105281	0.193872	445419	FZD3
GO:0004180	carboxypeptidase activity	molecular_function	catalytic activity	1	59	29	14893	0.0344828	0.108832	0.197996	505865	FOLH1B
GO:0043539	protein serine/threonine kinase activator activity	molecular_function	molecular function regulator	1	59	30	14893	0.0333333	0.11237	0.19899	521099	FAM20A
GO:1990837	sequence-specific double-stranded DNA binding	molecular_function	binding	4	59	466	14893	0.00858369	0.11277	0.19899	5.36349e+23	NFIX,PAX9,PKNOX2,ONECUT2
GO:0003924	GTPase activity	molecular_function	catalytic activity	3	59	297	14893	0.010101	0.113332	0.19899	1.12443e+20	LOC112443216,RND2,ARL14
GO:0004553	hydrolase activity, hydrolyzing O-glycosyl compounds	molecular_function	catalytic activity	1	59	34	14893	0.0294118	0.126382	0.219352	539625	GBA3
GO:0005484	SNAP receptor activity	molecular_function	binding	1	59	36	14893	0.0277778	0.133306	0.228741	522423	SNAP23
GO:0004252	serine-type endopeptidase activity	molecular_function	catalytic activity	2	59	173	14893	0.0115607	0.149863	0.254262	508744514667	PCSK4,MST1
GO:0016616	oxidoreductase activity, acting on the CH-OH group of donors, NAD or NADP as acceptor	molecular_function	catalytic activity	1	59	43	14893	0.0232558	0.157118	0.263609	281275	LDHB
GO:0005525	GTP binding	molecular_function	binding	3	59	354	14893	0.00847458	0.165018	0.27271	1.12443e+20	LOC112443216,RND2,ARL14
GO:0003700	DNA-binding transcription factor activity	molecular_function	transcription regulator activity	4	59	541	14893	0.00739372	0.166155	0.27271	5.36349e+23	NFIX,PAX5,PAX9,ONECUT2
GO:0005200	structural constituent of cytoskeleton	molecular_function	structural molecule activity	1	59	47	14893	0.0212766	0.170435	0.276728	112443216	LOC112443216
GO:0008146	sulfotransferase activity	molecular_function	catalytic activity	1	59	49	14893	0.0204082	0.177016	0.284355	506758	CHST3
GO:0005518	collagen binding	molecular_function	binding	1	59	52	14893	0.0192308	0.186791	0.290777	616010	ANTXR1
GO:0030145	manganese ion binding	molecular_function	binding	1	59	52	14893	0.0192308	0.186791	0.290777	507579	TDP2
GO:0030971	receptor tyrosine kinase binding	molecular_function	binding	1	59	52	14893	0.0192308	0.186791	0.290777	514667	MST1
GO:0019905	syntaxin binding	molecular_function	binding	1	59	54	14893	0.0185185	0.193244	0.295338	522423	SNAP23
GO:0001228	DNA-binding transcription activator activity, RNA polymerase II-specific	molecular_function	transcription regulator activity	3	59	383	14893	0.0078329	0.193633	0.295338	5.38372e+17	PAX5,PAX9,ONECUT2
GO:0005254	chloride channel activity	molecular_function	transporter activity	1	59	56	14893	0.0178571	0.199647	0.298482	414921	CLDN4
GO:0045296	cadherin binding	molecular_function	binding	1	59	56	14893	0.0178571	0.199647	0.298482	515576	DCHS1
GO:0030165	PDZ domain binding	molecular_function	binding	1	59	60	14893	0.0166667	0.212303	0.314131	445419	FZD3
GO:0016740	transferase activity	molecular_function	catalytic activity	7	59	1234	14893	0.00567261	0.214275	0.314131	4.07225e+41	MOGAT1,GATM,CHST3,B4GALNT2,GSTT1,UCK2,GSTA1
GO:0042626	ATPase activity, coupled to transmembrane movement of substances	molecular_function	catalytic activity	1	59	64	14893	0.015625	0.224762	0.326337	510745	ABCG1
GO:0019903	protein phosphatase binding	molecular_function	binding	1	59	69	14893	0.0144928	0.240064	0.345235	100336768	ROS1
GO:0005515	protein binding	molecular_function	binding	2	59	240	14893	0.00833333	0.245938	0.350345	286858512439	PTGDS,HBA
GO:0043130	ubiquitin binding	molecular_function	binding	1	59	78	14893	0.0128205	0.266863	0.376601	616080	RNFT1
GO:0005102	signaling receptor binding	molecular_function	binding	2	59	257	14893	0.0077821	0.270959	0.378842	107131749286766	LOC107131749,MFAP4
GO:0000981	DNA-binding transcription factor activity, RNA polymerase II-specific	molecular_function	transcription regulator activity	5	59	898	14893	0.00556793	0.282534	0.3914	5.36349e+29	NFIX,PAX5,PAX9,PKNOX2,ONECUT2
GO:0003697	single-stranded DNA binding	molecular_function	binding	1	59	88	14893	0.0113636	0.295551	0.402641	507579	TDP2
GO:0061630	ubiquitin protein ligase activity	molecular_function	catalytic activity	2	59	274	14893	0.00729927	0.295981	0.402641	616080616948	RNFT1,LOC616948
GO:0004518	nuclease activity	molecular_function	catalytic activity	1	59	94	14893	0.0106383	0.31223	0.417228	507579	TDP2
GO:0004714	transmembrane receptor protein tyrosine kinase activity	molecular_function	catalytic activity	1	59	94	14893	0.0106383	0.31223	0.417228	100336768	ROS1
GO:0004713	protein tyrosine kinase activity	molecular_function	catalytic activity	1	59	98	14893	0.0102041	0.323134	0.421521	100336768	ROS1
GO:0061629	RNA polymerase II sequence-specific DNA-binding transcription factor binding	molecular_function	binding	1	59	98	14893	0.0102041	0.323134	0.421521	528338	ZFPM1
GO:0000977	RNA polymerase II regulatory region sequence-specific DNA binding	molecular_function	binding	2	59	293	14893	0.00682594	0.323817	0.421521	540196617454	PAX9,PKNOX2
GO:0000978	RNA polymerase II proximal promoter sequence-specific DNA binding	molecular_function	binding	5	59	963	14893	0.00519211	0.333677	0.430643	5.36349e+29	NFIX,PAX5,PAX9,PKNOX2,ONECUT2
GO:0003677	DNA binding	molecular_function	binding	7	59	1465	14893	0.00477816	0.36029	0.461049	5.2825e+41	MCMDC2,ZFPM1,NFIX,PAX5,PAX9,PKNOX2,ONECUT2
GO:0005198	structural molecule activity	molecular_function	structural molecule activity	1	59	121	14893	0.00826446	0.38261	0.485497	414921	CLDN4
GO:0008201	heparin binding	molecular_function	binding	1	59	130	14893	0.00769231	0.404457	0.507706	613849	COL13A1
GO:0005516	calmodulin binding	molecular_function	binding	1	59	131	14893	0.00763359	0.406837	0.507706	408008	KCNN1
GO:0008236	serine-type peptidase activity	molecular_function	catalytic activity	1	59	136	14893	0.00735294	0.418598	0.514058	508744	PCSK4
GO:0016746	transferase activity, transferring acyl groups	molecular_function	catalytic activity	1	59	137	14893	0.00729927	0.420923	0.514058	407225	MOGAT1
GO:0005506	iron ion binding	molecular_function	binding	1	59	139	14893	0.00719424	0.425544	0.514058	512439	HBA
GO:0020037	heme binding	molecular_function	binding	1	59	139	14893	0.00719424	0.425544	0.514058	512439	HBA
GO:0003714	transcription corepressor activity	molecular_function	transcription regulator activity	1	59	143	14893	0.00699301	0.434679	0.520925	528338	ZFPM1
GO:0019901	protein kinase binding	molecular_function	binding	2	59	376	14893	0.00531915	0.441088	0.524443	510699616948	RND2,LOC616948
GO:0003824	catalytic activity	molecular_function	catalytic activity	2	59	404	14893	0.0049505	0.478265	0.564203	281275507579	LDHB,TDP2
GO:0000166	nucleotide binding	molecular_function	binding	6	59	1462	14893	0.00410397	0.527381	0.617322	1.00337e+41	ROS1,LOC112443216,NEK3,ABCG1,ARL14,UCK2
GO:0000287	magnesium ion binding	molecular_function	binding	1	59	196	14893	0.00510204	0.543042	0.630764	507579	TDP2
GO:0008289	lipid binding	molecular_function	binding	1	59	201	14893	0.00497512	0.552142	0.636438	327700	FABP1
GO:0022857	transmembrane transporter activity	molecular_function	transporter activity	1	59	212	14893	0.00471698	0.571539	0.653806	511097	SLC46A1
GO:0004842	ubiquitin-protein transferase activity	molecular_function	catalytic activity	1	59	218	14893	0.00458716	0.581769	0.660505	616948	LOC616948
GO:0004672	protein kinase activity	molecular_function	catalytic activity	2	59	498	14893	0.00401606	0.591661	0.666723	100336768505876	ROS1,NEK3
GO:0008017	microtubule binding	molecular_function	binding	1	59	228	14893	0.00438596	0.598288	0.669196	539634	LZTS1
GO:0005524	ATP binding	molecular_function	binding	5	59	1319	14893	0.00379075	0.608054	0.675118	1.00337e+32	ROS1,NEK3,ABCG1,MCMDC2,UCK2
GO:0016491	oxidoreductase activity	molecular_function	catalytic activity	2	59	554	14893	0.00361011	0.650244	0.716692	281275777644	LDHB,GSTA1
GO:0042803	protein homodimerization activity	molecular_function	binding	2	59	559	14893	0.00357782	0.655145	0.716862	510745616948	ABCG1,LOC616948
GO:0046982	protein heterodimerization activity	molecular_function	binding	1	59	292	14893	0.00342466	0.689813	0.746711	510745	ABCG1
GO:0003779	actin binding	molecular_function	binding	1	59	294	14893	0.00340136	0.692315	0.746711	523223	PSTPIP2
GO:0042802	identical protein binding	molecular_function	binding	4	59	1184	14893	0.00337838	0.700404	0.750078	4.14921e+23	CLDN4,SLC14A1,UCK2,SLC9B2
GO:0004674	protein serine/threonine kinase activity	molecular_function	catalytic activity	1	59	353	14893	0.00283286	0.757821	0.805852	505876	NEK3
GO:0043565	sequence-specific DNA binding	molecular_function	binding	1	59	388	14893	0.00257732	0.789981	0.830171	617454	PKNOX2
GO:0003682	chromatin binding	molecular_function	binding	1	59	390	14893	0.0025641	0.791686	0.830171	327700	FABP1
GO:0008233	peptidase activity	molecular_function	catalytic activity	1	59	415	14893	0.00240964	0.811885	0.845481	508744	PCSK4
GO:0016301	kinase activity	molecular_function	catalytic activity	1	59	477	14893	0.00209644	0.854039	0.883287	541028	UCK2
GO:0016787	hydrolase activity	molecular_function	catalytic activity	3	59	1270	14893	0.0023622	0.889316	0.913515	5.0758e+17	TDP2,PCSK4,NOTUM
GO:0005509	calcium ion binding	molecular_function	binding	1	59	602	14893	0.00166113	0.912776	0.931278	515576	DCHS1
GO:0046872	metal ion binding	molecular_function	binding	6	59	2413	14893	0.00248653	0.932385	0.9449	5.0758e+35	TDP2,HBA,ZFPM1,ANTXR1,RNFT1,LOC616948
GO:0008270	zinc ion binding	molecular_function	binding	1	59	687	14893	0.0014556	0.938699	0.944957	616948	LOC616948
GO:0004930	G protein-coupled receptor activity	molecular_function	molecular transducer activity	1	59	1267	14893	0.000789266	0.994787	0.994787	101908107	P2RY8
Cellular Component
GO_C Term ID	GO_C Term Desc	GO_C Term Level1	GO_C Term Level2	Term Candidate Gene Num	Total Candidate Gene Num	Term Gene Num	Total Gene Num	Rich Ratio	P value	Q value	Gene ids	Gene Symbols
GO:0016020	membrane	cellular_component	membrane	38	66	6759	16840	0.00562213	0.00307717	0.200789	1.00125e+245	KCTD7,GLTPD2,ROS1,LOC100850276,P2RY8,LOC107131749,LDHB,PTGDS,CEACAM1,CR2,MOGAT1,KCNN1,GATM,CLDN4,FZD3,SLC14A1,SIGLEC10,FOLH1B,TSPAN1,CHST3,B4GALNT2,PCSK4,ABCG1,SLC46A1,TM4SF5,TMEM72,DCHS1,TP53I11,STRA6,SNAP23,PSTPIP2,GP2,SCARA3,ANTXR1,RNFT1,SLC9B2,LOC786706,BTN3A3
GO:0005575	cellular_component	cellular_component	cellular_component	2	66	46	16840	0.0434783	0.0140134	0.200789	282605515682	FAM13A,TP53I11
GO:0030173	integral component of Golgi membrane	cellular_component	cell	2	66	50	16840	0.04	0.0164206	0.200789	508108508744	B4GALNT2,PCSK4
GO:0005615	extracellular space	cellular_component	extracellular region	10	66	1186	16840	0.0084317	0.0165383	0.200789	1.0085e+62	LOC100850276,MFAP4,PTGDS,CR2,MST1,FAM20A,GP2,FAM151A,SCARA3,COL13A1
GO:0005887	integral component of plasma membrane	cellular_component	cell	8	66	861	16840	0.00929152	0.0188536	0.200789	1.00337e+53	ROS1,P2RY8,CLDN4,SLC14A1,TSPAN1,STRA6,FCRL4,FCRLA
GO:0071953	elastic fiber	cellular_component	extracellular region part	1	66	5	16840	0.2	0.0194455	0.200789	286766	MFAP4
GO:0016021	integral component of membrane	cellular_component	membrane part	30	66	5514	16840	0.0054407	0.0209132	0.200789	1.003e+194	GLTPD2,ROS1,LOC100850276,P2RY8,LOC107131749,CEACAM1,CR2,MOGAT1,KCNN1,CLDN4,FZD3,SLC14A1,SIGLEC10,FOLH1B,TSPAN1,CHST3,B4GALNT2,ABCG1,SLC46A1,TM4SF5,TMEM72,DCHS1,TP53I11,STRA6,GP2,SCARA3,ANTXR1,RNFT1,SLC9B2,LOC786706
GO:0009897	external side of plasma membrane	cellular_component	cell	4	66	272	16840	0.0147059	0.0219599	0.200789	1.0085e+29	LOC100850276,LOC107131749,ABCG1,ANTXR1
GO:0009986	cell surface	cellular_component	cell	5	66	410	16840	0.0121951	0.0221849	0.200789	1.00337e+32	ROS1,FOLH1B,GP2,FCRL4,ANTXR1
GO:0016323	basolateral plasma membrane	cellular_component	cell	3	66	154	16840	0.0194805	0.0225605	0.200789	4.93989e+17	SLC14A1,SLC46A1,SLC9B2
GO:0042582	azurophil granule	cellular_component	cell	1	66	7	16840	0.142857	0.027119	0.219417	522423	SNAP23
GO:0045177	apical part of cell	cellular_component	cell	2	66	78	16840	0.025641	0.0375394	0.221549	445419515576	FZD3,DCHS1
GO:0001527	microfibril	cellular_component	extracellular region	1	66	11	16840	0.0909091	0.042289	0.221549	286766	MFAP4
GO:0042581	specific granule	cellular_component	cell	1	66	11	16840	0.0909091	0.042289	0.221549	522423	SNAP23
GO:0005833	hemoglobin complex	cellular_component	cell	1	66	12	16840	0.0833333	0.0460449	0.221549	512439	HBA
GO:0031258	lamellipodium membrane	cellular_component	membrane	1	66	12	16840	0.0833333	0.0460449	0.221549	616010	ANTXR1
GO:0031838	haptoglobin-hemoglobin complex	cellular_component	protein-containing complex	1	66	12	16840	0.0833333	0.0460449	0.221549	512439	HBA
GO:0031527	filopodium membrane	cellular_component	cell	1	66	13	16840	0.0769231	0.0497864	0.221549	616010	ANTXR1
GO:0032433	filopodium tip	cellular_component	cell	1	66	13	16840	0.0769231	0.0497864	0.221549	445419	FZD3
GO:0070160	tight junction	cellular_component	cell junction	1	66	13	16840	0.0769231	0.0497864	0.221549	414921	CLDN4
GO:0016324	apical plasma membrane	cellular_component	cell	3	66	233	16840	0.0128755	0.0634139	0.250006	4.4542e+17	FZD3,SLC46A1,GP2
GO:0002080	acrosomal membrane	cellular_component	cell	1	66	17	16840	0.0588235	0.0646082	0.250006	508744	PCSK4
GO:0016327	apicolateral plasma membrane	cellular_component	cell part	1	66	17	16840	0.0588235	0.0646082	0.250006	414921	CLDN4
GO:0005912	adherens junction	cellular_component	cell junction	2	66	114	16840	0.0175439	0.0736665	0.27318	515576522423	DCHS1,SNAP23
GO:0005773	vacuole	cellular_component	cell part	1	66	21	16840	0.047619	0.0792022	0.28196	514667	MST1
GO:0097228	sperm principal piece	cellular_component	cell part	1	66	22	16840	0.0454545	0.0828156	0.283484	616320	SLC9B2
GO:0048786	presynaptic active zone	cellular_component	cell	1	66	25	16840	0.04	0.093572	0.308441	445419	FZD3
GO:0005886	plasma membrane	cellular_component	cell part	20	66	3837	16840	0.00521241	0.0973843	0.309543	1.00125e+125	KCTD7,ROS1,KCNN1,CLDN4,FZD3,SLC14A1,SIGLEC10,FOLH1B,TSPAN1,RND2,ABCG1,SLC46A1,TM4SF5,DCHS1,STRA6,SNAP23,PSTPIP2,ARL14,ANTXR1,SLC9B2
GO:0016235	aggresome	cellular_component	cell	1	66	29	16840	0.0344828	0.107721	0.330591	507579	TDP2
GO:0016342	catenin complex	cellular_component	cell	1	66	32	16840	0.03125	0.11819	0.350629	515576	DCHS1
GO:0043025	neuronal cell body	cellular_component	cell part	2	66	158	16840	0.0126582	0.127416	0.350718	408008445419	KCNN1,FZD3
GO:0005802	trans-Golgi network	cellular_component	cell	2	66	160	16840	0.0125	0.130042	0.350718	506758508744	CHST3,PCSK4
GO:0005911	cell-cell junction	cellular_component	cell junction	2	66	160	16840	0.0125	0.130042	0.350718	414921613849	CLDN4,COL13A1
GO:0005765	lysosomal membrane	cellular_component	cell	2	66	165	16840	0.0121212	0.136659	0.357726	506550511869	TSPAN1,TM4SF5
GO:0005791	rough endoplasmic reticulum	cellular_component	cell part	1	66	39	16840	0.025641	0.142148	0.361463	286858	PTGDS
GO:0034707	chloride channel complex	cellular_component	protein-containing complex	1	66	41	16840	0.0243902	0.148875	0.368053	414921	CLDN4
GO:0017053	transcriptional repressor complex	cellular_component	protein-containing complex	1	66	46	16840	0.0217391	0.165466	0.39522	528338	ZFPM1
GO:0031201	SNARE complex	cellular_component	cell	1	66	47	16840	0.0212766	0.168745	0.39522	522423	SNAP23
GO:0015629	actin cytoskeleton	cellular_component	cell	2	66	193	16840	0.0103627	0.174949	0.399242	617454782542	PKNOX2,ONECUT2
GO:0016328	lateral plasma membrane	cellular_component	cell part	1	66	51	16840	0.0196078	0.181738	0.404367	445419	FZD3
GO:0005581	collagen trimer	cellular_component	protein-containing complex	1	66	58	16840	0.0172414	0.203995	0.435156	613849	COL13A1
GO:0030672	synaptic vesicle membrane	cellular_component	cell	1	66	59	16840	0.0169492	0.207125	0.435156	616320	SLC9B2
GO:0005758	mitochondrial intermembrane space	cellular_component	cell	1	66	60	16840	0.0166667	0.210244	0.435156	414732	GATM
GO:0045171	intercellular bridge	cellular_component	extracellular region	1	66	62	16840	0.016129	0.216444	0.437808	617454	PKNOX2
GO:0031012	extracellular matrix	cellular_component	extracellular region part	2	66	226	16840	0.00884956	0.221925	0.438919	541156613849	SCARA3,COL13A1
GO:0001669	acrosomal vesicle	cellular_component	cell	1	66	67	16840	0.0149254	0.231737	0.444545	508744	PCSK4
GO:0005884	actin filament	cellular_component	cell	1	66	68	16840	0.0147059	0.23476	0.444545	523223	PSTPIP2
GO:0016605	PML body	cellular_component	cell	1	66	71	16840	0.0140845	0.243759	0.44681	507579	TDP2
GO:0048471	perinuclear region of cytoplasm	cellular_component	cell	3	66	438	16840	0.00684932	0.245996	0.44681	1.00337e+20	ROS1,PTGDS,TSPAN1
GO:0043197	dendritic spine	cellular_component	cell	1	66	86	16840	0.0116279	0.287214	0.501347	539634	LZTS1
GO:0043005	neuron projection	cellular_component	cell	2	66	271	16840	0.00738007	0.287289	0.501347	408008522423	KCNN1,SNAP23
GO:0005923	bicellular tight junction	cellular_component	cell junction	1	66	94	16840	0.0106383	0.309374	0.529506	414921	CLDN4
GO:0062023	collagen-containing extracellular matrix	cellular_component	extracellular region part	1	66	100	16840	0.01	0.325548	0.546675	286766	MFAP4
GO:0005764	lysosome	cellular_component	cell	2	66	302	16840	0.00662252	0.332156	0.547443	506550511869	TSPAN1,TM4SF5
GO:0031966	mitochondrial membrane	cellular_component	cell	1	66	105	16840	0.00952381	0.338741	0.54748	616320	SLC9B2
GO:0098793	presynapse	cellular_component	cell	1	66	109	16840	0.00917431	0.349112	0.54748	522423	SNAP23
GO:0005938	cell cortex	cellular_component	cell	1	66	112	16840	0.00892857	0.356785	0.54748	510699	RND2
GO:0031982	vesicle	cellular_component	organelle	1	66	112	16840	0.00892857	0.356785	0.54748	506550	TSPAN1
GO:0001650	fibrillar center	cellular_component	cell	1	66	125	16840	0.008	0.389018	0.586823	538371	PAX5
GO:0005783	endoplasmic reticulum	cellular_component	cell	5	66	1074	16840	0.00465549	0.413326	0.6131	2.86858e+29	PTGDS,MOGAT1,FAM20A,SCARA3,RNFT1
GO:0005743	mitochondrial inner membrane	cellular_component	cell	2	66	368	16840	0.00543478	0.424622	0.619531	281275414732	LDHB,GATM
GO:0015630	microtubule cytoskeleton	cellular_component	cell	1	66	153	16840	0.00653595	0.453136	0.65047	617454	PKNOX2
GO:0031965	nuclear membrane	cellular_component	cell part	1	66	163	16840	0.00613497	0.47439	0.67017	286858	PTGDS
GO:0010008	endosome membrane	cellular_component	cell part	1	66	168	16840	0.00595238	0.48471	0.67405	616320	SLC9B2
GO:0043235	receptor complex	cellular_component	protein-containing complex	1	66	191	16840	0.0052356	0.529668	0.724248	100336768	ROS1
GO:0005667	transcription factor complex	cellular_component	cell	1	66	195	16840	0.00512821	0.537083	0.724248	528338	ZFPM1
GO:0005856	cytoskeleton	cellular_component	cell	3	66	745	16840	0.00402685	0.563808	0.748938	1.12443e+20	LOC112443216,RND2,PSTPIP2
GO:0030054	cell junction	cellular_component	cell junction	2	66	487	16840	0.00410678	0.57298	0.74993	414921506550	CLDN4,TSPAN1
GO:0005874	microtubule	cellular_component	cell	1	66	239	16840	0.0041841	0.611417	0.787117	112443216	LOC112443216
GO:0030424	axon	cellular_component	cell part	1	66	244	16840	0.00409836	0.619081	0.787117	445419	FZD3
GO:0030425	dendrite	cellular_component	cell	1	66	264	16840	0.00378788	0.648276	0.812628	445419	FZD3
GO:0005737	cytoplasm	cellular_component	cell	18	66	4884	16840	0.0036855	0.666522	0.815284	1.00125e+116	KCTD7,GLTPD2,LOC112443216,LDHB,PTGDS,FABP1,FZD3,TSPAN1,TDP2,SLC46A1,GSTT1,FAM20A,PSTPIP2,UCK2,LOC616948,PKNOX2,GSTA1,FCRLA
GO:0016604	nuclear body	cellular_component	cell	1	66	279	16840	0.00358423	0.668716	0.815284	507579	TDP2
GO:0005829	cytosol	cellular_component	cell	10	66	2863	16840	0.00349284	0.705188	0.848131	1.00125e+65	KCTD7,GLTPD2,FABP1,PSTPIP2,PAX5,GBA3,UCK2,LOC616948,GSTA1,LOC782922
GO:0000139	Golgi membrane	cellular_component	cell	1	66	317	16840	0.00315457	0.715406	0.848948	506758	CHST3
GO:0005694	chromosome	cellular_component	cell	1	66	331	16840	0.00302115	0.73092	0.855946	528249	MCMDC2
GO:0005739	mitochondrion	cellular_component	cell	4	66	1279	16840	0.00312744	0.748365	0.857087	2.81275e+23	LDHB,GATM,ABCG1,SNAP23
GO:0005576	extracellular region	cellular_component	extracellular region	4	66	1284	16840	0.00311526	0.751155	0.857087	2.86766e+23	MFAP4,PTGDS,MST1,GP2
GO:0005768	endosome	cellular_component	cell	1	66	405	16840	0.00246914	0.80008	0.899576	531420	GP2
GO:0005654	nucleoplasm	cellular_component	cell	8	66	2569	16840	0.00311405	0.808608	0.899576	3.27701e+47	FABP1,TSPAN1,TDP2,SNAP23,PAX5,LOC616948,PKNOX2,ONECUT2
GO:0043231	intracellular membrane-bounded organelle	cellular_component	cell	2	66	786	16840	0.00254453	0.820102	0.9011	506550538371	TSPAN1,PAX5
GO:0042995	cell projection	cellular_component	cell	1	66	459	16840	0.00217865	0.839182	0.904965	510699	RND2
GO:0032991	protein-containing complex	cellular_component	protein-containing complex	1	66	483	16840	0.00207039	0.854043	0.904965	515911	STRA6
GO:0031410	cytoplasmic vesicle	cellular_component	cell	1	66	485	16840	0.00206186	0.855218	0.904965	510699	RND2
GO:0045202	synapse	cellular_component	synapse	1	66	501	16840	0.00199601	0.864293	0.904965	522423	SNAP23
GO:0005794	Golgi apparatus	cellular_component	cell	2	66	963	16840	0.00207684	0.897801	0.928583	286858521099	PTGDS,FAM20A
GO:0005789	endoplasmic reticulum membrane	cellular_component	cell part	1	66	596	16840	0.00167785	0.907717	0.928583	407225	MOGAT1
GO:0005730	nucleolus	cellular_component	cell	1	66	666	16840	0.0015015	0.930643	0.941219	507579	TDP2
GO:0005634	nucleus	cellular_component	organelle	9	66	4821	16840	0.00186683	0.998807	0.998807	2.86858e+53	PTGDS,FABP1,TDP2,ZFPM1,NFIX,PAX5,PAX9,PKNOX2,ONECUT2
